# Supplementary material for: Transcriptional Basis of Drought-Induced Susceptibility to the Rice Blast Fungus Magnaporthe oryzae
Source: Front Plant Sci. 2016 Oct 27;7:1558. doi: 10.3389/fpls.2016.01558 (PMC5081564; doi:10.3389/fpls.2016.01558)
Supplement: TABLE S2 — Magnaporthe oryzae gene differentially expressed in drought-stressed plants compared to unstressed plants. [file Table_2.XLSX]

## Sheet: annotation
MGG ID	drought vs no drought	NAME	Small secreted protein TK + Dong 2015	Carbohydrate-Active enZYmes	Involved in pathogenicity	GO ID	FUNCTION	protein length
MGG_00040	Induced	GHT2				GO:0043581	high-affinity glucose transporter ght2	570
MGG_00042	Repress	GH29		CAZY		GO:0005575	hypothetical protein	612
MGG_00046	Repress					GO:0003674	hypothetical protein	945
MGG_00047	Repress		Putative effector			GO:0003674	hypothetical protein	69
MGG_00083	Induced					GO:0003674	hypothetical protein	291
MGG_00099	Induced					GO:0005575	hypothetical protein	535
MGG_00117	Induced					#N/A	transcription initiation factor IIB	701
MGG_00163	Induced	GT32		CAZY		GO:0003674	hypothetical protein	326
MGG_00204	Induced					#N/A	hypothetical protein	515
MGG_00391	Induced					GO:0003674	hypothetical protein	148
MGG_00649	Induced					GO:0003674	hypothetical protein	292
MGG_00734	Induced	CE5	Putative effector	CAZY		#N/A	cutinase 1	228
MGG_00743	Induced					GO:0005575	twin-arginine translocation pathway signal	417
MGG_00820	Induced					GO:0003674	hypothetical protein	710
MGG_00821	Repress		Putative effector			GO:0003674	hypothetical protein	128
MGG_00824	Repress					GO:0003674	hypothetical protein	641
MGG_00899	Induced					GO:0000910	tubulin-specific chaperone C	351
MGG_00915	Induced					GO:0003674	hypothetical protein	789
MGG_00961	Induced					#N/A	tubulin gamma chain	462
MGG_00962	Induced					GO:0003674	hypothetical protein	89
MGG_01075	Repress					GO:0003674	hypothetical protein	141
MGG_01173	Induced	MHP1	Putative effector		yes	GO:0052051	hydrophobin	102
MGG_01189	Induced					GO:0003674	hypothetical protein	474
MGG_01264	Induced	GH15		CAZY		GO:0005575	glycosyl hydrolase	694
MGG_01275	Induced					GO:0003674	hypothetical protein	826
MGG_01297	Induced					GO:0005575	hypothetical protein	287
MGG_01308	Induced					GO:0005575	GTPase binding protein Rid1	873
MGG_01369	Repress					GO:0005575	alpha/beta hydrolase fold-3 domain-containing protein	347
MGG_01383	Induced					GO:0003674	hypothetical protein	396
MGG_01387	Induced					GO:0005575	endonuclease/exonuclease/phosphatase	443
MGG_01454	Induced					GO:0005575	hypothetical protein	249
MGG_01532	Induced		Putative effector			GO:0003674	hypothetical protein	163
MGG_01597	Induced					GO:0003674	ARF GTPase activator	1126
MGG_01692	Induced					GO:0005575	hypothetical protein	401
MGG_01708	Induced					GO:0005575	AN1-type zinc finger protein 1	323
MGG_01770	Induced					GO:0005575	hypothetical protein	331
MGG_01799	Induced					GO:0003674	hypothetical protein	625
MGG_01837	Induced					#N/A	GPI ethanolamine phosphate transferase 1	1003
MGG_01863	Induced					GO:0005575	aminopeptidase Y	504
MGG_01876	Induced	GH18		CAZY		GO:0005575	chitinase 3	383
MGG_01956	Repress	GH131		CAZY		GO:0003674	hypothetical protein	355
MGG_01964	Repress		Putative effector			GO:0003674	hypothetical protein	157
MGG_02072	Induced					GO:0003674	amino-acid permease inda1	577
MGG_02073	Repress		Putative effector			GO:0003674	hypothetical protein	160
MGG_02074	Induced					GO:0003674	potassium/sodium efflux P-type ATPase	1096
MGG_02075	Induced					#N/A	sodium-dependent noradrenaline transporter	705
MGG_02127	Induced	AA3		CAZY		GO:0005575	alcohol oxidase	651
MGG_02166	Repress		Putative effector			GO:0003674	hypothetical protein	104
MGG_02187	Induced					GO:0003674	hypothetical protein	802
MGG_02223	Repress		Putative effector			GO:0003674	hypothetical protein	118
MGG_02231	Repress					GO:0005575	dihydrodipicolinate synthase	311
MGG_02243	Induced					GO:0005575	amidohydrolase	504
MGG_02252	Induced	BUF1			yes	GO:0005575	tetrahydroxynaphthalene reductase	283
MGG_02253	Induced					GO:0003674	cell surface protein	330
MGG_02269	Induced	GT25		CAZY		GO:0003674	hypothetical protein	377
MGG_02294	Repress					GO:0003674	ent-kaurene oxidase	539
MGG_02329	Repress					GO:0003674	isotrichodermin C-15 hydroxylase	543
MGG_02330	Induced					GO:0003674	hypothetical protein	612
MGG_02459	Induced					#N/A	DNA polymerase delta small subunit	497
MGG_02502	Induced	AA9	Putative effector	CAZY		GO:0003674	hypothetical protein	229
MGG_02573	Induced					GO:0005575	beta-1,3-glucan-binding protein	504
MGG_02582	Induced					GO:0003674	hypothetical protein	628
MGG_02756	Induced					GO:0003674	hypothetical protein	275
MGG_02805	Induced					GO:0003674	hypothetical protein	64
MGG_02884	Repress	FLP1			yes	GO:0003674	beta-Ig-H3/Fasciclin	349
MGG_02928	Induced					GO:0003674	hypothetical protein	633
MGG_02982	Repress					GO:0004497	averantin oxidoreductase	522
MGG_03007	Induced					GO:0005575	choline kinase	831
MGG_03070	Repress					#N/A	epoxide hydrolase domain-containing protein	410
MGG_03178	Induced					GO:0003674	hypothetical protein	229
MGG_03191	Induced					#N/A	katanin p60 ATPase-containing subunit	1040
MGG_03341	Induced					#N/A	plastidic glucose transporter 4	680
MGG_03356	Repress					GO:0005575	ricin B lectin:Parallel beta-helix	355
MGG_03363	Repress					GO:0003674	hypothetical protein	552
MGG_03373	Induced					GO:0005575	CCCH zinc finger domain-containing protein	614
MGG_03588	Induced					GO:0003674	hypothetical protein	418
MGG_03761	Induced					GO:0003674	hypothetical protein	1639
MGG_03781	Repress					GO:0003674	hypothetical protein	140
MGG_03793	Repress					GO:0005575	2,3-dihydroxybenzoic acid decarboxylase	339
MGG_03825	Repress					GO:0003674	isotrichodermin C-15 hydroxylase	538
MGG_03830	Repress					GO:0004497	averantin oxidoreductase	501
MGG_03848	Induced	MGTA1			yes	#N/A	C6 transcription factor	820
MGG_03902	Repress					GO:0005575	hypothetical protein	106
MGG_03977	Induced	COS1			yes	GO:0008150	hypothetical protein	491
MGG_04081	Induced					GO:0005575	ubiquitin-conjugating enzyme E2-18 kDa	166
MGG_04095	Induced					GO:0003674	vacuolar-sorting protein SNF7	226
MGG_04121	Repress					GO:0003674	hypothetical protein	249
MGG_04202	Repress					GO:0003674	MAS3 protein	290
MGG_04241	Induced					GO:0003674	hypothetical protein	419
MGG_04253	Induced					GO:0005575	hypothetical protein	445
MGG_04326	Induced	FZC70				GO:0003674	hypothetical protein	779
MGG_04344	Induced					GO:0003674	hypothetical protein	562
MGG_04348	Induced	PL1		CAZY		GO:0005575	pectate lyase	323
MGG_04377	Induced					#N/A	rho-type GTPase-activating protein 1	1181
MGG_04385	Induced					GO:0044271	urea active transporter	684
MGG_04440	Induced					GO:0003674	hypothetical protein	866
MGG_04468	Induced					GO:0003674	hypothetical protein	543
MGG_04574	Induced					#N/A	3-beta-hydroxysteroid-Delta(8),Delta(7)-isomerase	279
MGG_04682	Induced					GO:0003674	hypothetical protein	407
MGG_04709	Induced					GO:0005575	hypothetical protein	1504
MGG_04735	Repress		Putative effector			GO:0003674	hypothetical protein	147
MGG_04738	Repress					GO:0005575	short chain dehydrogenase/oxidoreductase	274
MGG_04847	Induced					GO:0005575	peptidase M14	449
MGG_04889	Induced		Putative effector			GO:0003674	hypothetical protein	192
MGG_04911	Repress					GO:0003674	cytochrome P450 3A5	547
MGG_04922	Induced	GH43		CAZY		GO:0005575	alpha-N-arabinofuranosidase 2	360
MGG_04934	Induced					#N/A	peptide transporter PTR2-A	639
MGG_04991	Induced					GO:0005575	hypothetical protein	375
MGG_05078	Induced					#N/A	potassium/sodium efflux P-type ATPase	1110
MGG_05092	Induced					GO:0003674	hypothetical protein	385
MGG_05127	Repress		Putative effector			GO:0003674	hypothetical protein	198
MGG_05338	Induced					GO:0003674	hypothetical protein	391
MGG_05364	Induced	AA9		CAZY		GO:0005975	endoglucanase-4	374
MGG_05410	Repress		Putative effector			GO:0003674	hypothetical protein	138
MGG_05442	Repress	GH114		CAZY		#N/A	endo alpha-1,4 polygalactosaminidase precusor	312
MGG_05507	Induced					GO:0003674	hypothetical protein	508
MGG_05538	Repress		Putative effector			GO:0003674	hypothetical protein	162
MGG_05683	Induced					GO:0043581	hypothetical protein	1000
MGG_05795	Repress		Putative effector			GO:0003674	hypothetical protein	127
MGG_05805	Induced		Putative effector			GO:0003674	hypothetical protein	245
MGG_05828	Induced	CE4		CAZY		GO:0005575	chitin deacetylase 1	329
MGG_05874	Induced					GO:0003674	hypothetical protein	370
MGG_05937	Induced					GO:0005575	dynamin family protein	969
MGG_05982	Induced		Putative effector			GO:0003674	hypothetical protein	138
MGG_05988	Induced					GO:0005575	lipid phosphate phosphatase 2	412
MGG_05989	Induced					#N/A	seprase	778
MGG_06009	Repress	GH54,CBM42		CAZY		GO:0005575	alpha-N-arabinofuranosidase B	500
MGG_06088	Induced					GO:0005575	hypothetical protein	295
MGG_06105	Induced					GO:0008150	hypothetical protein	190
MGG_06112	Repress					GO:0005575	hydrolase	596
MGG_06113	Repress					#N/A	hypothetical protein	355
MGG_06169	Induced					GO:0005575	hypothetical protein	404
MGG_06238	Induced					GO:0003674	hypothetical protein	214
MGG_06275	Induced	GT90		CAZY		GO:0005575	hypothetical protein	633
MGG_06317	Induced					GO:0005575	hypothetical protein	1396
MGG_06445	Repress					#N/A	histone H3-like centromeric protein cse-4	135
MGG_06461	Induced					GO:0003674	hypothetical protein	393
MGG_06522	Induced					#N/A	ATP-dependent RNA helicase HAS1	587
MGG_06527	Induced					GO:0005575	NADPH-ferrihemoprotein reductase	1611
MGG_06538	Repress		Putative effector			GO:0003674	Bys1 family protein	161
MGG_06567	Induced					GO:0003674	hypothetical protein	381
MGG_06587	Induced					GO:0005575	leucyl aminopeptidase	389
MGG_06588	Induced					GO:0004497	trichodiene oxygenase	532
MGG_06596	Induced	AA3		CAZY		GO:0005575	glucose dehydrogenase short protein	564
MGG_06834	Repress	GH7		CAZY		GO:0052051	1,4-beta-D-glucan cellobiohydrolase B	453
MGG_06851	Induced					GO:0003674	hypothetical protein	559
MGG_06862	Induced					GO:0003674	late embryogenesis abundant protein	919
MGG_06865	Induced					GO:0003674	hypothetical protein	149
MGG_07005	Induced					GO:0008150	hypothetical protein	283
MGG_07129	Induced					GO:0003674	spindle pole body component	951
MGG_07307	Induced					GO:0005575	NADH-cytochrome b5 reductase 2	308
MGG_07331	Induced	GH72		CAZY		GO:0005575	1,3-beta-glucanosyltransferase gel1	446
MGG_07356	Induced					GO:0003674	hypothetical protein	610
MGG_07362	Induced					GO:0003674	hypothetical protein	216
MGG_07365	Repress					GO:0003674	integral membrane protein	390
MGG_07366	Repress					GO:0003674	hypothetical protein	554
MGG_07368	Repress					#N/A	hypothetical protein	630
MGG_07458	Induced	FZC78				#N/A	hypothetical protein	875
MGG_07491	Repress					GO:0005575	retinol dehydrogenase 13	321
MGG_07514	Repress					GO:0005575	3-oxoacyl-[acyl-carrier-protein] reductase	269
MGG_07551	Repress					GO:0003674	cytochrome P450 monooxygenase	582
MGG_07575	Induced	AA9		CAZY		#N/A	endoglucanase-4	303
MGG_07577	Induced					GO:0003674	hypothetical protein	606
MGG_07599	Induced					GO:0003674	hypothetical protein	140
MGG_07631	Induced	AA9		CAZY		GO:0003674	fungal cellulose binding domain-containing protein	335
MGG_07639	Induced					GO:0009405	excitatory amino acid transporter 2	505
MGG_07657	Induced					GO:0003674	hypothetical protein	338
MGG_07699	Repress		Putative effector			GO:0003674	hypothetical protein	105
MGG_07763	Induced					GO:0005575	hypothetical protein	507
MGG_07787	Induced					GO:0003674	hypothetical protein	559
MGG_07791	Repress		Putative effector			GO:0003674	surface protein 1	134
MGG_07811	Repress		Putative effector			GO:0003674	hypothetical protein	168
MGG_07824	Induced		Putative effector			GO:0005575	spherulin-1B	246
MGG_07842	Induced					GO:0003674	hypothetical protein	572
MGG_07848	Repress					#N/A	multidrug resistance protein CDR1	1463
MGG_07853	Repress					GO:0003674	hypothetical protein	570
MGG_07900	Repress		Putative effector			GO:0003674	hypothetical protein	141
MGG_07949	Induced	AA8		CAZY		GO:0003674	hypothetical protein	292
MGG_07955	Induced	GH11	Putative effector	CAZY		GO:0005575	endo-1,4-beta-xylanase I	233
MGG_07965	Induced					GO:0005575	alkaline proteinase	380
MGG_07966	Induced					#N/A	phosphate transporter	598
MGG_08107	Induced					GO:0005575	hypothetical protein	322
MGG_08185	Induced	FZC45				#N/A	hypothetical protein	564
MGG_08200	Induced					GO:0005575	hypothetical protein	804
MGG_08265	Induced					GO:0003674	hypothetical protein	623
MGG_08297	Repress					GO:0005575	NADH:flavin oxidoreductase/NADH oxidase	373
MGG_08304	Induced					GO:0008150	mechanosensitive ion channel family protein	894
MGG_08352	Repress					GO:0005575	isoflavone reductase	332
MGG_08409	Induced	AA9,CBM1		CAZY		GO:0003674	cellulose-growth-specific protein	295
MGG_08426	Induced					GO:0003674	amino acid transporter	520
MGG_08431	Induced					GO:0005575	hypothetical protein	347
MGG_08454	Induced		Putative effector			GO:0003674	elicitor	235
MGG_08455	Induced					GO:0005575	hypothetical protein	386
MGG_08521	Induced					GO:0003674	hypothetical protein	428
MGG_08552	Induced					GO:0003674	hypothetical protein	116
MGG_08647	Induced					GO:0003674	hypothetical protein	385
MGG_08715	Repress		Putative effector			GO:0003674	hypothetical protein	137
MGG_08779	Repress					GO:0003674	hypothetical protein	332
MGG_08786	Repress					#N/A	hypothetical protein	551
MGG_08789	Induced		Putative effector			GO:0003674	hypothetical protein	204
MGG_08797	Repress		Putative effector			GO:0003674	hypothetical protein	152
MGG_08927	Induced					GO:0003674	hypothetical protein	555
MGG_08957	Repress		Putative effector			GO:0003674	hypothetical protein	126
MGG_08982	Repress					GO:0003674	hypothetical protein	333
MGG_09015	Repress					GO:0043581	hypothetical protein	286
MGG_09087	Repress					GO:0003674	3-oxoacyl-[acyl-carrier-protein] reductase	230
MGG_09189	Induced	AA3		CAZY		GO:0003674	cellobiose dehydrogenase	568
MGG_09297	Induced					GO:0005575	hypothetical protein	310
MGG_09323	Repress					GO:0003674	phenylacetone monooxygenase	647
MGG_09383	Induced					GO:0003674	NIMA-interacting protein TinC	916
MGG_09468	Induced					GO:0003674	hypothetical protein	388
MGG_09469	Induced					GO:0003674	hypothetical protein	513
MGG_09607	Repress					#N/A	maltose permease MAL31	547
MGG_09614	Repress					GO:0005575	hypothetical protein	387
MGG_09676	Repress	FZC52				#N/A	hypothetical protein	704
MGG_09726	Repress	GH53		CAZY		GO:0005575	arabinogalactan endo-1,4-beta-galactosidase	351
MGG_09758	Repress					#N/A	allantoate permease	547
MGG_09782	Induced	AA12		CAZY		GO:0005575	hypothetical protein	431
MGG_09794	Repress					GO:0003674	hypothetical protein	439
MGG_09807	Induced					GO:0003674	hypothetical protein	209
MGG_09810	Repress		Putative effector			GO:0003674	hypothetical protein	239
MGG_09848	Induced		Putative effector			GO:0003674	hypothetical protein	184
MGG_09852	Induced					#N/A	sugar transporter STL1	568
MGG_09875	Induced					GO:0003674	CAS1 domain-containing protein 1	275
MGG_09963	Induced					#N/A	hypothetical protein	478
MGG_09965	Induced					GO:0003674	hypothetical protein	302
MGG_10015	Repress					GO:0003674	hypothetical protein	295
MGG_10071	Repress					GO:0004497	cytochrome P450 52E2	532
MGG_10086	Repress		Putative effector			GO:0003674	hypothetical protein	128
MGG_10124	Repress					GO:0003674	hypothetical protein	317
MGG_10144	Repress					GO:0003674	hypothetical protein	278
MGG_10150	Induced					#N/A	pH-response transcription factor pacC/RIM101	559
MGG_10189	Induced	GH1		CAZY		GO:0005575	beta-glucosidase A	512
MGG_10221	Repress					GO:0005575	hypothetical protein	355
MGG_10241	Repress					GO:0005575	hypothetical protein	646
MGG_10310	Repress		Putative effector			GO:0003674	hypothetical protein	113
MGG_10394	Induced		Putative effector			GO:0003674	hypothetical protein	203
MGG_10427	Repress					GO:0003674	hypothetical protein	153
MGG_10474	Induced					GO:0003674	hypothetical protein	303
MGG_10484	Induced					GO:0003674	hypothetical protein	276
MGG_10514	Induced					GO:0003674	WSC domain-containing protein	384
MGG_10515	Induced	CE5		CAZY		GO:0005575	hypothetical protein	336
MGG_10533	Induced					GO:0005575	agmatinase 1	423
MGG_10548	Induced					GO:0003674	hypothetical protein	355
MGG_10613	Repress					GO:0003674	retinol dehydrogenase 11	322
MGG_10614	Repress					GO:0003674	isoflavone reductase	257
MGG_10650	Induced					GO:0003674	hypothetical protein	96
MGG_10659	Induced					GO:0003674	hypothetical protein	829
MGG_10692	Induced					GO:0003674	hypothetical protein	447
MGG_10712	Induced	exoglucanase 1				GO:0003674	cellulose 1,4-beta-cellobiosidase	449
MGG_10730	Induced					#N/A	potassium/sodium efflux P-type ATPase	1094
MGG_10857	Induced					#N/A	anucleate primary sterigmata protein B	1503
MGG_10876	Induced					GO:0003674	hypothetical protein	773
MGG_10878	Repress	AA5		CAZY		GO:0003674	galactose oxidase	611
MGG_10897	Repress					GO:0003674	hypothetical protein	657
MGG_10912	Induced					GO:0005575	mycocerosic acid synthase	2571
MGG_10914	Repress	BAS4	Putative effector		yes	GO:0003674	hypothetical protein	102
MGG_10921	Induced					GO:0003674	hypothetical protein	263
MGG_11124	Induced					#N/A	Na(+)/H(+) antiporter	581
MGG_11257	Induced					#N/A	peptidyl-prolyl cis-trans isomerase H	182
MGG_11311	Induced					GO:0003674	hypothetical protein	604
MGG_11335	Induced					GO:0003674	hypothetical protein	609
MGG_11496	Induced					GO:0003674	hypothetical protein	430
MGG_11575	Induced					#N/A	hypothetical protein	247
MGG_11605	Induced					GO:0003674	hypothetical protein	770
MGG_11606	Induced					GO:0003674	hypothetical protein	342
MGG_11608	Induced	AA1		CAZY		GO:0005575	laccase-2	597
MGG_11667	Induced					GO:0005575	hypothetical protein	76
MGG_11691	Induced					GO:0005575	streptogrisin-C	378
MGG_11702	Induced					GO:0005575	lanosterol synthase	755
MGG_11813	Induced					GO:0003674	hypothetical protein	347
MGG_11817	Induced					GO:0003674	C-type cyclin	493
MGG_12016	Induced	CE5	Putative effector	CAZY		GO:0003674	hypothetical protein	236
MGG_12302	Induced					GO:0003674	hypothetical protein	137
MGG_12337	Repress					GO:0003674	MAS3 protein	251
MGG_12476	Induced					GO:0003674	hypothetical protein	472
MGG_12589	Repress					GO:0005575	4-coumarate-CoA ligase 1	578
MGG_12678	Induced	GH71		CAZY		GO:0003674	glucan endo-1,3-alpha-glucosidase agn1	431
MGG_12690	Repress		Putative effector			GO:0003674	hypothetical protein	133
MGG_12738	Induced					GO:0005575	xanthine dehydrogenase	1382
MGG_12773	Induced					GO:0005575	aminopeptidase Y	493
MGG_12858	Induced					GO:0003674	hypothetical protein	253
MGG_12974	Repress					GO:0003674	hypothetical protein	153
MGG_13087	Repress					GO:0003674	hypothetical protein	108
MGG_13176	Induced					GO:0003674	hypothetical protein	1866
MGG_13286	Induced					#N/A	hypothetical protein	511
MGG_13347	Induced					GO:0003674	integral membrane protein	463
MGG_13376	Induced					GO:0003674	hypothetical protein	484
MGG_13448	Induced					GO:0003674	hypothetical protein	201
MGG_13584	Induced					GO:0003674	hypothetical protein	542
MGG_13604	Repress					GO:0003674	hypothetical protein	110
MGG_13626	Repress					GO:0005575	alpha-galactosidase	427
MGG_13669	Induced					GO:0003674	peptide transporter PTR2	624
MGG_13716	Induced					GO:0003674	hypothetical protein	78
MGG_13777	Induced	GH16		CAZY		GO:0005575	beta-glucanase	282
MGG_13884	Repress					GO:0003674	hypothetical protein	198
MGG_14010	Induced					GO:0003674	hypothetical protein	466
MGG_14055	Repress					GO:0005575	hypothetical protein	458
MGG_14093	Repress		Putative effector			GO:0003674	hypothetical protein	168
MGG_14237	Induced					GO:0003674	hypothetical protein	95
MGG_14292	Induced					GO:0005575	leupeptin-inactivating enzyme 1	551
MGG_14575	Induced					#N/A	hypothetical protein	513
MGG_14657	Induced					#N/A	hypothetical protein	265
MGG_14966	Induced	CE4,CBM18,CBM18		CAZY		#N/A	hypothetical protein	393
MGG_15046	Repress		Putative effector			#N/A	hypothetical protein	167
MGG_15267	Repress		Putative effector			#N/A	hypothetical protein	92
MGG_15410	Repress		Putative effector			#N/A	hypothetical protein	129
MGG_15682	Induced					#N/A	hypothetical protein	714
MGG_15696	Induced					#N/A	mRNA decapping hydrolase	323
MGG_15732	Induced					#N/A	hypothetical protein	484
MGG_15817	Induced					#N/A	hypothetical protein	182
MGG_15922	Repress					#N/A	hypothetical protein	121
MGG_15972	Repress	Avr-Pik	Putative effector		yes	#N/A	hypothetical protein	113
MGG_16034	Repress					#N/A	hypothetical protein	200
MGG_16048	Repress					#N/A	hypothetical protein	61
MGG_16057	Repress		Putative effector			#N/A	hypothetical protein	209
MGG_16077	Induced					#N/A	hypothetical protein	299
MGG_16175	Repress		Putative effector			#N/A	hypothetical protein	76
MGG_16411	Repress					#N/A	hypothetical protein	211
MGG_16561	Induced					#N/A	hypothetical protein	292
MGG_16562	Repress		Putative effector			#N/A	hypothetical protein	187
MGG_16619	Repress		Putative effector			#N/A	hypothetical protein	115
MGG_16624	Induced					#N/A	hypothetical protein	55
MGG_16926	Induced					#N/A	hypothetical protein	362
MGG_17102	Induced					#N/A	hypothetical protein	690
MGG_17103	Induced					#N/A	hypothetical protein	304
MGG_17205	Repress		Putative effector			#N/A	hypothetical protein	101
MGG_17266	Repress		Putative effector			#N/A	hypothetical protein	111
MGG_17590	Repress		Putative effector			#N/A	hypothetical protein	125
MGG_17667	Repress		Putative effector			#N/A	hypothetical protein	91
MGG_17668	Induced					#N/A	CGI121	231
MGG_17713	Induced					#N/A	hypothetical protein	636
MGG_17760	Repress		Putative effector			#N/A	hypothetical protein	115
MGG_17823	Induced					#N/A	cyanide hydratase	356
MGG_17860	Induced					#N/A	hypothetical protein	76
MGG_18142	Induced					#N/A	hypothetical protein	187
