# Supplementary material for: Transcriptional Basis of Drought-Induced Susceptibility to the Rice Blast Fungus Magnaporthe oryzae
Source: Front Plant Sci. 2016 Oct 27;7:1558. doi: 10.3389/fpls.2016.01558 (PMC5081564; doi:10.3389/fpls.2016.01558)
Supplement: TABLE S3 — Rice genes showing dual effect of drought and infection. [file Table_3.XLSX]

## Sheet: Feuil1
GeneID	Gene Name	Published mutant involved in	Pattern in Suppl Fig 5	No drought+Mock (A)	No drought+ Inoculated (B)	drought+Mock (C)	drought+Inoculated (D)	FDR		4dpi FC
Os01g09700			Drought specific	6.92817	6.70792	45.6339	106.997	0_1_0_0_1		P_P_0_P_P
Os01g31210			Drought specific	0	0	1.93906	3.40242	0_1_0_0_0		P_P_0_P_P
Os01g45830			Drought specific	1284.86	801.604	1126.02	1769.83	0_1_0_0_0		0_P_M_P_0
Os01g50910			Drought specific	9.39201	15.6419	22.1781	78.7103	0_1_0_0_1		P_P_P_P_P
Os01g64420			Drought specific	1.94461	0	0.640857	3.44013	0_1_0_0_0		M_P_M_P_P
Os02g32590	OsHsf-07		Drought specific	897.163	750.679	987.406	1651.1	0_1_0_0_0		0_P_0_P_P
Os02g54710			Drought specific	271.522	227.119	307.18	514.506	0_1_0_0_0		0_P_0_P_P
Os03g01870			Drought specific	1.73169	1.03175	1.83	11.5151	0_1_0_0_0		0_P_M_P_P
Os03g14180			Drought specific	1.29617	0.405771	0.640857	6.15432	0_1_0_0_0		M_P_M_P_P
Os03g15530			Drought specific	3299.29	1678.54	3940.89	3819.28	0_1_0_0_0		0_P_M_0_0
Os03g21040			Drought specific	261.84	219.803	310.36	575.114	0_1_0_0_0		0_P_0_P_P
Os03g26310			Drought specific	9.74452	4.71106	18.4321	27.021	0_1_0_0_0		P_P_M_0_P
Os03g47610			Drought specific	861.878	600.357	1128.32	2476.15	0_1_0_0_0		0_P_0_P_P
Os03g50080			Drought specific	1114.65	977.909	1485.24	2484.53	0_1_0_0_1		0_P_0_P_P
Os03g51350			Drought specific	6.85837	17.9112	31.963	116.174	0_1_0_0_1		P_P_P_P_P
Os04g34610			Drought specific	7441.16	4743.12	8032.52	13154.4	0_1_0_0_0		0_P_M_P_P
Os04g47080			Drought specific	12.9631	1.78827	12.8631	16.6885	0_1_0_0_0		0_P_M_0_0
Os04g49680			Drought specific	526.479	386.283	508.458	883.738	0_1_0_0_0		0_P_0_P_P
Os04g57180			Drought specific	56.2791	56.6672	75.2548	164.713	0_1_0_0_1		0_P_0_P_P
Os04g58310			Drought specific	1.7324	2.71124	3.95717	18.1823	0_1_0_0_1		P_P_P_P_P
Os05g07810			Drought specific	8.39036	16.7343	36.7426	99.4773	0_1_0_0_1		P_P_P_P_P
Os05g31670			Drought specific	4.84326	2.74028	13.5799	31.569	0_1_0_0_0		P_P_M_P_P
Os05g33080			Drought specific	88.362	58.377	111.284	199.45	0_1_0_0_0		0_P_0_P_P
Os05g37530			Drought specific	176.772	142.496	230.144	385.497	0_1_0_0_0		0_P_0_P_P
Os05g41490			Drought specific	37.5388	33.08	50.4867	111.415	0_1_0_0_0		0_P_0_P_P
Os06g04250			Drought specific	470.211	243.146	375.863	530.825	0_1_0_0_0		0_P_M_0_0
Os06g06560			Drought specific	4299.57	2323.06	3872.82	7397.24	0_1_0_0_0		0_P_M_P_P
Os06g12370	OsFtsH6		Drought specific	42.7652	25.2074	77.3614	320.289	0_1_0_0_1		P_P_M_P_P
Os06g14030			Drought specific	1254.56	979.554	1147.78	1979.83	0_1_0_0_0		0_P_0_P_P
Os06g46920			Drought specific	105.061	127.472	192.614	569.522	0_1_0_0_1		P_P_0_P_P
Os07g30810			Drought specific	98.0031	47.7411	77.6799	169.836	0_1_0_0_0		0_P_M_P_P
Os07g34580			Drought specific	19.3466	11.9061	32.1766	91.6354	0_1_0_0_1		P_P_M_P_P
Os07g34690			Drought specific	8.22575	2.91999	3.73256	17.8124	0_1_0_0_0		M_P_M_P_P
Os07g46320			Drought specific	232.493	60.5875	116.025	315.526	0_1_0_0_0		M_P_M_P_0
Os07g46630			Drought specific	187.677	134.549	162.703	337.184	0_1_0_0_0		0_P_0_P_P
Os08g02590			Drought specific	0.506728	0	1.17265	3.22245	0_1_0_0_0		P_P_M_P_P
Os08g08500			Drought specific	767.179	633.838	934.633	1276.36	0_1_0_0_0		0_P_0_0_P
Os08g33280			Drought specific	0	0.184034	0	4.81554	0_1_0_0_0		0_P_P_P_P
Os08g40930			Drought specific	373.763	235.95	442.113	596.388	0_1_0_0_0		0_P_M_0_P
Os09g10180			Drought specific	0	0.207216	0	4.20093	0_1_0_0_0		0_P_P_P_P
Os09g17120			Drought specific	0	0	0	4.59893	0_1_0_0_0		0_P_0_P_P
Os09g27990			Drought specific	2.01511	0.570954	0.432734	8.79879	0_1_0_0_0		M_P_M_P_P
Os09g37270	ATROPGEF7/ROPGEF7		Drought specific	40.9814	21.4163	34.7771	78.159	0_1_0_0_0		0_P_M_P_P
Os09g38610	ZOS9-18		Drought specific	0	0	0	2.31761	0_1_0_0_0		0_P_0_P_P
Os10g32070			Drought specific	5.47919	4.17347	11.8821	63.4816	0_1_0_0_1		P_P_0_P_P
Os11g01842			Drought specific	2.09741	1.34912	3.01265	11.5845	0_1_0_0_0		0_P_M_P_P
Os11g32100			Drought specific	7.5054	2.97934	6.93332	18.182	0_1_0_0_0		0_P_M_P_P
Os11g44260			Drought specific	0.506728	0.612987	0.531794	11.3668	0_1_0_0_0		0_P_0_P_P
Os01g09150			Drought specific	22.7638	96.5349	12.3708	15.8277	0_1_0_0_0		M_M_P_0_0
Os01g09190			Drought specific	190.323	752.869	297.547	122.335	0_1_0_0_0		P_M_P_M_M
Os01g14670			Drought specific	479.669	184.597	124.689	153.131	1_0_0_0_1		M_0_M_0_M
Os01g15100			Drought specific	29.6934	47.0347	18.5577	7.7531	0_1_0_0_0		M_M_P_M_M
Os01g18744			Drought specific	1099.63	1569.11	335.354	308.319	0_1_0_0_0		M_M_0_0_M
Os01g26280	OsWAK8		Drought specific	218.395	248.845	139.341	93.9391	0_1_0_0_0		M_M_0_0_M
Os01g36070	OsSWEET2a		Drought specific	1290.26	1229.66	902.753	554.811	0_1_0_0_1		0_M_0_M_M
Os01g38229			Drought specific	1535.69	2252.35	608.886	964.806	0_1_0_0_0		M_M_0_P_M
Os01g53570			Drought specific	19.7496	31.0665	14.2468	4.20306	0_1_0_0_1		0_M_P_M_M
Os02g13510			Drought specific	10450.1	16998	8965.73	7195.33	0_1_0_0_0		0_M_P_0_0
Os02g39400			Drought specific	675.274	1039.25	783.115	496.949	0_1_0_0_0		0_M_P_M_0
Os02g40130			Drought specific	39.2514	131.082	38.1619	34.8619	0_1_0_0_0		0_M_P_0_0
Os02g51710			Drought specific	591.202	544.673	438.214	219.315	0_1_0_0_1		0_M_0_M_M
Os02g52770			Drought specific	3093.22	5984.27	3514.94	2857.88	0_1_0_0_0		0_M_P_0_0
Os03g05620	OsPHT1-1		Drought specific	11039.7	14639.6	8223.12	5831.86	0_1_0_0_0		0_M_0_0_M
Os03g25150			Drought specific	645.623	775.315	324.53	211.289	0_1_0_0_1		M_M_0_M_M
Os03g29930			Drought specific	532.278	1033.58	282.478	436.116	0_1_0_0_0		M_M_P_P_0
Os03g40070			Drought specific	227.98	326.145	242.925	116.699	0_1_0_0_0		0_M_0_M_M
Os03g62010			Drought specific	1542.73	2282.5	1487.14	949.978	0_1_0_0_0		0_M_0_M_M
Os04g30250			Drought specific	723.035	1805.88	531.432	512.858	0_1_0_0_0		0_M_P_0_0
Os04g33360			Drought specific	784.503	1334.52	908.867	561.393	0_1_0_0_0		0_M_P_M_0
Os04g37970			Drought specific	28.6417	95.4478	9.33161	9.7826	0_1_0_0_0		M_M_P_0_M
Os04g39010			Drought specific	198.729	421.523	125.563	151.326	0_1_0_0_0		M_M_P_0_0
Os04g41050			Drought specific	51.1346	113.429	30.3201	32.8096	0_1_0_0_0		M_M_P_0_M
Os04g44354			Drought specific	350.169	278.033	202.415	113.332	0_1_0_0_1		M_M_0_M_M
Os04g52640			Drought specific	1446.48	1952.08	986.386	804.851	0_1_0_0_0		0_M_0_0_M
Os04g54800			Drought specific	316.886	360.398	150.919	139.516	0_1_0_0_1		M_M_0_0_M
Os04g59150			Drought specific	3810.66	11916.3	3275.74	1804.01	0_1_0_0_0		0_M_P_M_M
Os05g16670			Drought specific	1017.1	1248.65	662.317	561.568	0_1_0_0_0		M_M_0_0_M
Os05g25770	OsWRKY45-1	disease	Drought specific	13128.2	22169.9	10970.3	6813.31	0_1_0_0_0		0_M_P_M_M
Os05g48210			Drought specific	919.017	1653.47	736.189	688.476	0_1_0_0_0		0_M_P_0_0
Os06g01350			Drought specific	472.154	881.209	353.322	356.81	0_1_0_0_0		0_M_P_0_0
Os06g10109			Drought specific	486.679	684.089	472.972	292.913	0_1_0_0_0		0_M_0_M_M
Os06g10580			Drought specific	713.962	1080.16	783.085	533.681	0_1_0_0_0		0_M_0_0_0
Os06g10790	OsLerkV1.2?		Drought specific	55.1759	161.145	30.1055	41.8083	0_1_0_0_0		M_M_P_0_0
Os06g34960			Drought specific	13.8681	29.6109	8.98145	6.41076	0_1_0_0_0		M_M_P_0_M
Os06g38960			Drought specific	73.9492	38.0609	11.1192	19.9614	1_0_0_0_1		M_M_M_P_M
Os06g47360			Drought specific	81.6718	180.269	70.7994	27.0807	0_1_0_0_0		0_M_P_M_M
Os06g49230			Drought specific	0	3.03157	0	0	0_1_0_0_0		0_M_P_0_0
Os06g50940			Drought specific	0	2.89094	0	0	0_1_0_0_0		0_M_P_0_0
Os07g03200			Drought specific	547.386	891.685	481.982	400.881	0_1_0_0_0		0_M_P_0_0
Os07g18162			Drought specific	54.4852	52.963	30.1651	14.4495	0_1_0_0_1		M_M_0_M_M
Os07g32380			Drought specific	973.465	1140.26	836.072	481.669	0_1_0_0_1		0_M_0_M_M
Os07g34070			Drought specific	131.901	232.202	97.4657	87.3018	0_1_0_0_0		0_M_P_0_0
Os07g41410			Drought specific	4458.74	6913.09	4352.93	2358.16	0_1_0_0_0		0_M_P_M_M
Os07g42030			Drought specific	9.74452	14.8651	6.42802	2.06187	0_1_0_0_0		M_M_P_M_M
Os07g42040			Drought specific	213.778	548.959	100.52	101.11	0_1_0_0_0		M_M_P_0_M
Os07g49080			Drought specific	645.666	436.869	376.818	199.027	0_1_0_0_1		M_M_0_M_M
Os08g02996			Drought specific	99.1271	218.25	34.2443	58.4214	0_1_0_0_0		M_M_P_P_M
Os08g03002			Drought specific	43.0215	72.7406	19.4922	16.2929	0_1_0_0_0		M_M_P_0_M
Os08g09830			Drought specific	55.771	76.1561	58.6817	23.0252	0_1_0_0_0		0_M_0_M_M
Os08g09840	WRKY117		Drought specific	786.302	1271.55	472.95	611.862	0_1_0_0_0		M_M_P_0_0
Os08g26820			Drought specific	1334.34	2056.63	1048.01	831.412	0_1_0_0_0		0_M_P_0_M
Os08g26840			Drought specific	3591.26	4069.29	2536.58	1525.52	0_1_0_0_1		0_M_0_M_M
Os08g37930			Drought specific	35.2181	60.3172	40.5037	11.6624	0_1_0_0_0		0_M_P_M_M
Os09g18020			Drought specific	15.9559	22.4857	9.6223	3.69693	0_1_0_0_0		M_M_0_M_M
Os09g18050			Drought specific	108.333	133.884	85.8227	25.388	0_1_0_0_1		0_M_0_M_M
Os10g38780			Drought specific	2961.99	5654.34	2969.72	1352.48	0_1_0_0_0		0_M_P_M_M
Os10g40100			Drought specific	333.836	386.03	302.488	168.208	0_1_0_0_0		0_M_0_M_M
Os11g07680			Drought specific	14.2926	52.8392	2.78804	11.4486	0_1_0_0_0		M_M_P_P_0
Os11g10520			Drought specific	71.4782	157.555	27.8398	22.3516	0_1_0_0_0		M_M_P_0_M
Os11g12290			Drought specific	52.9049	58.1339	25.6326	16.877	0_1_0_0_1		M_M_0_M_M
Os11g22040			Drought specific	0.506728	6.18908	0	0.361369	0_1_0_0_0		M_M_P_P_0
Os11g34660	LTPL98		Drought specific	75.6276	118.769	25.6065	38.1459	0_1_0_0_0		M_M_P_0_M
Os11g35980			Drought specific	43.6775	66.9372	21.1601	8.9432	0_1_0_0_0		M_M_P_M_M
Os11g42970			Drought specific	1878.88	2783.31	1640.46	1069.94	0_1_0_0_0		0_M_0_M_M
Os11g44870			Drought specific	1747.51	3467.03	1673.44	1643.57	0_1_0_0_0		0_M_P_0_0
Os12g16200			Drought specific	1114.97	1177.48	903.232	546.143	0_1_0_0_1		0_M_0_M_M
Os12g36680			Drought specific	189.559	386.727	82.5479	140.607	0_1_0_0_0		M_M_P_P_0
Os12g39360			Drought specific	3058.09	11773.3	3400.92	1881	0_1_0_0_0		0_M_P_M_M
Os12g41560			Drought specific	684.321	938.907	577.569	359.915	0_1_0_0_1		0_M_0_M_M
Os01g62490			M. oryzae specific	221.39	27.6582	31.6266	201.422	0_0_1_1_0		M_P_M_P_0
Os01g01060			M. oryzae specific	607.22	1659.5	666.611	3226.75	0_0_1_1_1		0_P_P_P_P
Os01g01080			M. oryzae specific	2105.78	4002.86	1957.4	4514.54	0_0_0_1_1		0_0_P_P_P
Os01g01295			M. oryzae specific	477.239	600.121	379.18	974.684	0_0_0_1_1		0_P_0_P_P
Os01g01610			M. oryzae specific	194.669	285.855	235.061	538.729	0_0_0_1_1		0_P_0_P_P
Os01g01660			M. oryzae specific	135.686	456.929	62.2498	356.679	0_0_0_1_0		M_0_P_P_P
Os01g01670			M. oryzae specific	121.897	240.685	136.292	542.014	0_0_0_1_1		0_P_P_P_P
Os01g01710			M. oryzae specific	14488.6	28724.3	16222	40498	0_0_0_1_1		0_0_P_P_P
Os01g02020			M. oryzae specific	1230.65	2262.4	1181.81	2804.51	0_0_0_1_1		0_0_P_P_P
Os01g02040			M. oryzae specific	151.431	133.13	82.0368	223.729	0_0_0_1_0		M_P_0_P_0
Os01g02130			M. oryzae specific	207.988	1134.88	156.612	711.285	0_0_1_1_1		0_M_P_P_P
Os01g02300			M. oryzae specific	11.1817	40.4153	5.14983	70.2285	0_0_0_1_1		M_P_P_P_P
Os01g02350			M. oryzae specific	82.1556	238.845	77.8018	205.95	0_0_1_1_1		0_0_P_P_P
Os01g02600			M. oryzae specific	221.418	494.788	147.884	474.436	0_0_0_1_0		0_0_P_P_P
Os01g02610			M. oryzae specific	9.2385	11.6696	5.23888	23.8931	0_0_0_1_0		M_P_0_P_P
Os01g02680			M. oryzae specific	0.577229	10.8669	0	6.5196	0_0_0_1_0		M_M_P_P_P
Os01g02880			M. oryzae specific	1073.18	2271.68	890.908	3153.59	0_0_1_1_1		0_0_P_P_P
Os01g02890			M. oryzae specific	5.84421	25.6275	3.40889	28.2544	0_0_0_1_1		M_0_P_P_P
Os01g02900			M. oryzae specific	666.857	1495.95	244.869	1713.11	0_0_0_1_0		M_0_P_P_P
Os01g02910			M. oryzae specific	20.3504	14.2538	11.0296	41.7998	0_0_0_1_0		M_P_0_P_P
Os01g02920			M. oryzae specific	1196.27	1194.27	844.738	1583.46	0_0_0_1_0		0_0_0_P_0
Os01g02930			M. oryzae specific	22.0696	12.0174	3.43538	60.9097	0_0_0_1_0		M_P_M_P_P
Os01g02940			M. oryzae specific	375.862	689.92	96.4495	1275.56	0_0_0_1_0		M_P_P_P_P
Os01g03070			M. oryzae specific	1080.48	1775.72	952.883	3196.71	0_0_0_1_1		0_P_P_P_P
Os01g03130			M. oryzae specific	74.3354	255.035	44.7038	230.441	0_0_0_1_0		M_0_P_P_P
Os01g03144	OsABCG1		M. oryzae specific	1704.32	2061.5	1552.82	2878.7	0_0_0_1_0		0_0_0_P_P
Os01g03390	RBBI2		M. oryzae specific	396.346	2629.59	201.848	1878.53	0_0_1_1_0		M_0_P_P_P
Os01g03690			M. oryzae specific	506.646	960.16	360.211	1152.69	0_0_0_1_1		0_0_P_P_P
Os01g03730			M. oryzae specific	352.885	1247.21	352.089	2905.62	0_0_1_1_1		0_P_P_P_P
Os01g03820	Xb11	disease	M. oryzae specific	466.391	558.416	254.376	689.831	0_0_0_1_0		M_0_0_P_0
Os01g04050	BBTI12		M. oryzae specific	368.108	10167.3	315.167	9692.37	0_0_1_1_1		0_0_P_P_P
Os01g04220			M. oryzae specific	0.718941	2.91565	0	7.24127	0_0_0_1_0		M_P_P_P_P
Os01g04280			M. oryzae specific	552.176	2791.94	298.258	2172.11	0_0_1_1_1		M_0_P_P_P
Os01g04409	OsWAK1 - OsWAK receptor-like cytoplasmic kinase OsWAK-RLCK, expressed		M. oryzae specific	613.845	935.643	524.819	1383.52	0_0_0_1_1		0_0_P_P_P
Os01g04440			M. oryzae specific	2.74514	35.2756	0.964528	36.2843	0_0_1_1_1		M_0_P_P_P
Os01g04530			M. oryzae specific	142.541	211.021	142.708	337.033	0_0_0_1_1		0_P_0_P_P
Os01g04580			M. oryzae specific	42.0274	335.482	23.7405	255.957	0_0_1_1_1		M_0_P_P_P
Os01g04710			M. oryzae specific	116.802	204.271	41.4654	196.251	0_0_0_1_0		M_0_P_P_P
Os01g04730			M. oryzae specific	1199.62	2716.02	1518.43	3743.35	0_0_1_1_1		0_0_P_P_P
Os01g04800			M. oryzae specific	312.428	1535.16	492.595	754.971	0_0_1_0_0		P_M_P_P_P
Os01g04920			M. oryzae specific	1309.24	2833.71	1439.82	4908.38	0_0_0_1_1		0_P_P_P_P
Os01g05210			M. oryzae specific	0	26.5872	1.50633	15.4699	0_0_1_1_1		P_M_P_P_P
Os01g05310			M. oryzae specific	4.84326	26.9346	6.78819	34.2921	0_0_0_1_1		0_0_P_P_P
Os01g05450			M. oryzae specific	1.59068	9.68726	3.43538	25.0515	0_0_0_1_1		P_P_P_P_P
Os01g05470			M. oryzae specific	302.493	356.102	230.648	476.305	0_0_0_1_0		0_0_0_P_P
Os01g05660			M. oryzae specific	531.033	599.56	442.129	827.427	0_0_0_1_0		0_0_0_P_P
Os01g05870			M. oryzae specific	42.2071	62.91	41.0791	118.933	0_0_0_1_0		0_P_0_P_P
Os01g06210			M. oryzae specific	2.52184	31.1794	3.32632	26.1506	0_0_1_1_1		0_0_P_P_P
Os01g06220			M. oryzae specific	3.677	99.5338	5.91624	152.972	0_0_1_1_1		P_P_P_P_P
Os01g06240			M. oryzae specific	7.3769	22.0227	4.81615	29.4783	0_0_0_1_0		M_0_P_P_P
Os01g06310			M. oryzae specific	1026.99	1032.24	596.896	6246.69	0_0_0_1_0		M_P_0_P_P
Os01g06320			M. oryzae specific	2.09741	448.911	12.1828	1135.45	0_0_1_1_1		P_P_P_P_P
Os01g06340			M. oryzae specific	19.3133	93.5755	14.6666	191.838	0_0_1_1_1		0_P_P_P_P
Os01g06350			M. oryzae specific	0	22.5121	0	48.1106	0_0_1_1_1		0_P_P_P_P
Os01g06360			M. oryzae specific	0	10.9335	0.865468	13.869	0_0_1_1_1		P_0_P_P_P
Os01g06420			M. oryzae specific	0	27.7275	0	35.3133	0_0_1_1_1		0_0_P_P_P
Os01g06450			M. oryzae specific	2.23912	10.6567	3.54444	19.6694	0_0_0_1_1		P_P_P_P_P
Os01g06560			M. oryzae specific	47.8504	151.734	53.5888	278.214	0_0_0_1_1		0_P_P_P_P
Os01g06640			M. oryzae specific	102.798	386.729	74.2108	288.247	0_0_1_1_1		0_0_P_P_P
Os01g06660			M. oryzae specific	351.672	1630.04	317.39	1710.29	0_0_1_1_1		0_0_P_P_P
Os01g06720			M. oryzae specific	0	2.06641	0	5.90499	0_0_0_1_0		0_P_P_P_P
Os01g06870			M. oryzae specific	83.4843	209.215	66.204	405.344	0_0_0_1_1		0_P_P_P_P
Os01g06890			M. oryzae specific	11.347	44.3213	10.815	193.892	0_0_0_1_1		0_P_P_P_P
Os01g06900			M. oryzae specific	112.191	192.385	115.59	288.154	0_0_0_1_1		0_0_P_P_P
Os01g06920			M. oryzae specific	6.79896	55.895	7.64717	79.9691	0_0_1_1_1		0_0_P_P_P
Os01g07120	OsDREB2A	drought	M. oryzae specific	329.523	476.935	319.66	771.969	0_0_0_1_1		0_P_0_P_P
Os01g07360			M. oryzae specific	6.20923	44.2869	3.95069	33.4467	0_0_0_1_0		M_0_P_P_P
Os01g07376			M. oryzae specific	580.824	1300.94	575.415	1893.88	0_0_1_1_1		0_0_P_P_P
Os01g07870	OsABCC3 OsMRP3		M. oryzae specific	1072	2781.75	1048.7	4949.92	0_0_1_1_1		0_P_P_P_P
Os01g07910			M. oryzae specific	344.595	688.408	255.845	895.815	0_0_0_1_1		0_0_P_P_P
Os01g07950	OsGrx_S15.2		M. oryzae specific	704.146	1306.56	875.617	1693.4	0_0_0_1_1		0_0_P_P_P
Os01g08090			M. oryzae specific	91.0037	810.662	98.2453	478.004	0_0_1_1_1		0_M_P_P_P
Os01g08100			M. oryzae specific	43.2351	74.9577	40.3061	136.914	0_0_0_1_1		0_P_P_P_P
Os01g08110			M. oryzae specific	59.8609	208.993	43.0641	303.482	0_0_1_1_1		0_0_P_P_P
Os01g08220			M. oryzae specific	17.7581	159.046	7.27052	125.567	0_0_1_1_1		M_0_P_P_P
Os01g08370			M. oryzae specific	47.0975	116.99	49.9615	135.078	0_0_0_1_0		0_0_P_P_P
Os01g08470			M. oryzae specific	14.5034	48.53	5.67514	241.96	0_0_0_1_1		M_P_P_P_P
Os01g08560	OsHsp110-1		M. oryzae specific	1305.67	2108.89	830.58	3908.9	0_0_0_1_0		M_P_P_P_P
Os01g08770			M. oryzae specific	126.072	226.703	119.641	480.783	0_0_0_1_1		0_P_P_P_P
Os01g08780			M. oryzae specific	69.5346	197.808	67.9549	220.429	0_0_1_1_1		0_0_P_P_P
Os01g08840			M. oryzae specific	26.8624	90.0513	10.6098	54.6651	0_0_0_1_0		M_M_P_P_P
Os01g08850			M. oryzae specific	155.011	340.25	177.356	613.028	0_0_0_1_1		0_P_P_P_P
Os01g08930			M. oryzae specific	468.712	465.302	469.347	909.913	0_0_0_1_0		0_P_0_P_P
Os01g09080	WRKY107		M. oryzae specific	15.671	130.938	11.5478	104.628	0_0_1_1_0		0_0_P_P_P
Os01g09100	WRKY10		M. oryzae specific	19.1351	110.992	42.2717	100.059	0_0_1_0_1		P_0_P_P_P
Os01g09220	WSI724		M. oryzae specific	411.023	3009.26	227.379	5235.95	0_0_1_1_1		M_P_P_P_P
Os01g09260	OsCKX1		M. oryzae specific	6.83548	13.0101	0	9.67484	0_0_0_1_0		M_0_P_P_0
Os01g09384			M. oryzae specific	16.7328	29.9475	10.8185	117.058	0_0_0_1_1		M_P_P_P_P
Os01g09510			M. oryzae specific	528.988	2262.25	515.217	3694.07	0_0_1_1_1		0_P_P_P_P
Os01g09560			M. oryzae specific	1569.77	2832.33	1385.34	2738.36	0_0_0_1_0		0_0_P_P_P
Os01g09640			M. oryzae specific	2380.28	4815.93	2632.6	9377.58	0_0_0_1_1		0_P_P_P_P
Os01g09770			M. oryzae specific	761.254	1517.89	703.711	2583.02	0_0_0_1_1		0_P_P_P_P
Os01g09800	NH1	disease	M. oryzae specific	848.374	2334.86	986.462	2121.99	0_0_1_1_1		0_0_P_P_P
Os01g09870			M. oryzae specific	22.4332	24.8948	6.21342	39.3467	0_0_0_1_0		M_P_0_P_P
Os01g09990			M. oryzae specific	22.8107	1603.52	21.4483	803.82	0_0_1_1_1		0_M_P_P_P
Os01g10020			M. oryzae specific	342.938	406.772	263.647	571.182	0_0_0_1_0		0_0_0_P_P
Os01g10110	OsCKX2		M. oryzae specific	23.1184	579.322	28.7753	289.369	0_0_1_1_1		0_M_P_P_P
Os01g10230			M. oryzae specific	5.47919	36.4725	1.92906	15.9319	0_0_1_1_0		M_M_P_P_P
Os01g10710			M. oryzae specific	0.506728	7.81355	0.531794	12.6465	0_0_0_1_1		0_P_P_P_P
Os01g10820			M. oryzae specific	462.84	1283.11	476.92	1638.41	0_0_1_1_1		0_0_P_P_P
Os01g10860			M. oryzae specific	74.0898	127.408	65.5829	256.549	0_0_0_1_1		0_P_P_P_P
Os01g10960			M. oryzae specific	23.2938	8.09198	6.63318	31.0095	0_0_0_1_0		M_P_M_P_0
Os01g11110	OsGF14g		M. oryzae specific	220.19	268.914	197.156	408.472	0_0_0_1_0		0_P_0_P_P
Os01g11150			M. oryzae specific	7.65891	108.69	5.25889	180.233	0_0_1_1_1		0_P_P_P_P
Os01g11270			M. oryzae specific	3.9701	15.7677	0.531794	11.1253	0_0_0_1_0		M_0_P_P_P
Os01g11570			M. oryzae specific	252.525	612.126	268.26	1108.33	0_0_1_1_1		0_P_P_P_P
Os01g11650			M. oryzae specific	6734.31	12152.2	5800.28	12622.3	0_0_0_1_0		0_0_P_P_P
Os01g11860			M. oryzae specific	118.516	1293.69	62.9097	410.326	0_0_1_1_1		M_M_P_P_P
Os01g11910			M. oryzae specific	368.952	2974.55	492.469	2016.34	0_0_1_1_1		0_0_P_P_P
Os01g12000			M. oryzae specific	99.728	117.88	62.2167	167.931	0_0_0_1_0		M_0_0_P_P
Os01g12100			M. oryzae specific	847.485	2200.57	991.132	1768.48	0_0_1_0_1		0_0_P_P_P
Os01g12440			M. oryzae specific	57.5829	135.031	47.0584	342.559	0_0_0_1_1		0_P_P_P_P
Os01g12460			M. oryzae specific	3.46408	41.6329	1.93906	102.083	0_0_1_1_1		M_P_P_P_P
Os01g12464			M. oryzae specific	52.0496	97.1784	45.7962	125.792	0_0_0_1_0		0_0_P_P_P
Os01g12650			M. oryzae specific	153.08	241.603	118.613	397.738	0_0_0_1_1		0_P_P_P_P
Os01g12690			M. oryzae specific	0	2.11277	0	10.3602	0_0_0_1_1		0_P_P_P_P
Os01g12710	NYC1		M. oryzae specific	5389.74	5789.46	5103.47	11191.9	0_0_0_1_1		0_P_0_P_P
Os01g12720			M. oryzae specific	1552.71	1445.98	1236.22	2864.58	0_0_0_1_0		0_P_0_P_P
Os01g13000			M. oryzae specific	413.522	751.907	472.858	991.956	0_0_0_1_1		0_0_P_P_P
Os01g13080			M. oryzae specific	609.815	1580.53	683.617	1870.52	0_0_1_1_1		0_0_P_P_P
Os01g13280			M. oryzae specific	70.7349	74.5597	61.0117	161.221	0_0_0_1_0		0_P_0_P_P
Os01g13430			M. oryzae specific	342.263	569.896	363.105	936.783	0_0_0_1_1		0_P_P_P_P
Os01g13950	OsGrx_A1		M. oryzae specific	7.63602	39.8303	1.70444	77.7543	0_0_1_1_1		M_P_P_P_P
Os01g14020			M. oryzae specific	247.912	388.008	168.268	519.104	0_0_0_1_1		0_0_P_P_P
Os01g14080			M. oryzae specific	126.092	226.204	120.694	384.697	0_0_0_1_1		0_P_P_P_P
Os01g14430			M. oryzae specific	1.7324	31.179	3.53444	30.5603	0_0_1_1_1		P_0_P_P_P
Os01g14440	WRKY1		M. oryzae specific	3732.24	9822.84	3593.36	14242.1	0_0_1_1_1		0_0_P_P_P
Os01g14590			M. oryzae specific	94.6775	537.452	82.0656	267.31	0_0_1_1_1		0_M_P_P_P
Os01g14790			M. oryzae specific	410.441	894.305	464.375	1186.34	0_0_1_1_1		0_0_P_P_P
Os01g14830			M. oryzae specific	288.86	828.604	298.593	1605.54	0_0_1_1_1		0_P_P_P_P
Os01g14940			M. oryzae specific	0	10.2683	0	9.59765	0_0_1_1_1		0_0_P_P_P
Os01g15340			M. oryzae specific	2.60414	186.744	4.59803	194.478	0_0_1_1_1		P_0_P_P_P
Os01g15640	OsNAC8		M. oryzae specific	1344.79	1995.46	1030.71	2816.78	0_0_0_1_1		0_0_0_P_P
Os01g15840			M. oryzae specific	7.14038	10.3002	5.45701	25.2721	0_0_0_1_0		0_P_0_P_P
Os01g15900	OsRDD1		M. oryzae specific	2781.31	3439.72	2618.96	6612.5	0_0_0_1_1		0_P_0_P_P
Os01g15970			M. oryzae specific	38.2037	130.568	23.8261	147.894	0_0_1_1_1		M_0_P_P_P
Os01g16030	OsARLFA1e		M. oryzae specific	136.092	89.8861	34.6652	268.196	0_0_0_1_0		M_P_0_P_P
Os01g16110			M. oryzae specific	414.603	656.817	399.466	1223.64	0_0_0_1_1		0_P_P_P_P
Os01g16350			M. oryzae specific	566.17	958.355	590.167	1241.44	0_0_0_1_1		0_0_P_P_P
Os01g16510			M. oryzae specific	273.22	569.745	258.028	802.04	0_0_0_1_1		0_0_P_P_P
Os01g16890			M. oryzae specific	1022.59	2895.16	1041.72	3688.01	0_0_1_1_1		0_0_P_P_P
Os01g16960			M. oryzae specific	1070.27	1649.67	813.996	1861.62	0_0_0_1_0		0_0_P_P_P
Os01g17050			M. oryzae specific	180.716	754.327	80.6401	1424.77	0_0_1_1_1		M_P_P_P_P
Os01g17390	OsFBX5		M. oryzae specific	13107.1	25974.7	12855.7	47401.1	0_0_0_1_1		0_P_P_P_P
Os01g17396			M. oryzae specific	4103.14	6328.99	3895.98	9040.73	0_0_0_1_1		0_0_P_P_P
Os01g17470			M. oryzae specific	59.3704	33.212	13.2564	119.159	0_0_0_1_0		M_P_M_P_P
Os01g18050			M. oryzae specific	917.048	254.954	244.263	734.925	0_0_0_1_0		M_P_M_P_0
Os01g18100	OsRhmbd3		M. oryzae specific	333.158	644.734	350.078	916.34	0_0_0_1_1		0_0_P_P_P
Os01g18150			M. oryzae specific	0	32.5354	0.531794	25.9802	0_0_1_1_1		P_0_P_P_P
Os01g18210			M. oryzae specific	432.67	689.997	303.912	917.168	0_0_0_1_1		0_0_P_P_P
Os01g18220			M. oryzae specific	309.77	907.839	247.806	1513.73	0_0_1_1_1		0_P_P_P_P
Os01g18400	CHIT10		M. oryzae specific	84.7595	329.072	62.6437	310.343	0_0_0_1_0		0_0_P_P_P
Os01g18584	WRKY9		M. oryzae specific	1501.59	7137.03	1641.06	4221.04	0_0_1_1_1		0_M_P_P_P
Os01g18890			M. oryzae specific	0	10.1683	0.865468	2.78603	0_0_1_0_0		P_M_P_P_P
Os01g19130			M. oryzae specific	1684.49	2793.43	1613.7	4714.21	0_0_0_1_1		0_P_P_P_P
Os01g19160			M. oryzae specific	14.8941	31.4644	7.51162	32.8669	0_0_0_1_0		M_0_P_P_P
Os01g19170			M. oryzae specific	153.515	606.505	174.359	737.128	0_0_1_1_1		0_0_P_P_P
Os01g19260			M. oryzae specific	12.937	558.277	6.0253	260.17	0_0_1_1_1		M_M_P_P_P
Os01g19270			M. oryzae specific	34.2897	119.486	28.8044	167.131	0_0_0_1_1		0_0_P_P_P
Os01g19280			M. oryzae specific	0	6.80054	0	14.9659	0_0_0_1_0		0_P_P_P_P
Os01g19330			M. oryzae specific	4.11252	223.154	4.61804	390.53	0_0_1_1_1		0_P_P_P_P
Os01g19470			M. oryzae specific	775.887	1123.54	634.406	1507.5	0_0_0_1_1		0_0_0_P_P
Os01g19480			M. oryzae specific	12.9377	28.4759	3.30983	48.1273	0_0_0_1_0		M_P_P_P_P
Os01g19490			M. oryzae specific	106.086	250.757	97.4035	553.69	0_0_0_1_1		0_P_P_P_P
Os01g19548			M. oryzae specific	33.2169	44.2268	37.9514	115.301	0_0_0_1_1		0_P_0_P_P
Os01g19760			M. oryzae specific	219.997	325.753	162.075	359.84	0_0_0_1_0		0_0_0_P_P
Os01g19840			M. oryzae specific	622.519	1642.84	651.804	2372.34	0_0_1_1_1		0_0_P_P_P
Os01g19940			M. oryzae specific	1253.08	2856.67	1806.2	3750.19	0_0_1_1_1		0_0_P_P_P
Os01g19970			M. oryzae specific	216.582	638.829	150.059	485.475	0_0_1_1_1		0_0_P_P_P
Os01g20204			M. oryzae specific	0	8.23526	0	12.3812	0_0_1_1_1		0_0_P_P_P
Os01g20206			M. oryzae specific	129.505	2588.39	99.5742	3682.5	0_0_1_1_1		0_0_P_P_P
Os01g20980			M. oryzae specific	1.8734	274.599	5.59257	245.561	0_0_1_1_1		P_0_P_P_P
Os01g21160			M. oryzae specific	702.601	1153.54	645.088	1454.16	0_0_0_1_1		0_0_P_P_P
Os01g21250			M. oryzae specific	8958.88	18875.9	4295.21	30501.3	0_0_0_1_1		M_P_P_P_P
Os01g21320			M. oryzae specific	2557.63	4772.03	2598.13	5128.71	0_0_0_1_1		0_0_P_P_P
Os01g21740			M. oryzae specific	0	117.598	2.99616	240.903	0_0_1_1_1		P_P_P_P_P
Os01g22090			M. oryzae specific	153.94	212.622	186.782	445.742	0_0_0_1_1		0_P_0_P_P
Os01g22336			M. oryzae specific	2.02691	45.2543	1.2982	33.118	0_0_1_1_1		M_0_P_P_P
Os01g22352			M. oryzae specific	84.914	1493.21	51.799	965.156	0_0_1_1_1		M_M_P_P_P
Os01g22370			M. oryzae specific	1129.3	3241.65	893.785	2875.36	0_0_1_1_1		0_0_P_P_P
Os01g22480	OsFBDUF4		M. oryzae specific	181.136	260.282	215.531	453.796	0_0_0_1_1		0_P_0_P_P
Os01g22490			M. oryzae specific	2868.2	9330.74	3105.28	12225.2	0_0_1_1_1		0_0_P_P_P
Os01g22630			M. oryzae specific	135.76	203.797	134.46	315.867	0_0_0_1_1		0_P_0_P_P
Os01g23580			M. oryzae specific	19.639	401.194	9.38769	282.524	0_0_1_1_1		M_0_P_P_P
Os01g23610			M. oryzae specific	323.24	380.885	284.81	774.253	0_0_0_1_1		0_P_0_P_P
Os01g23740			M. oryzae specific	1219.06	2195.8	1019.58	2820.51	0_0_0_1_1		0_0_P_P_P
Os01g24010	OsABCG32 OsPDR16		M. oryzae specific	12.986	247.774	13.9167	95.1154	0_0_1_1_1		0_M_P_P_P
Os01g24070			M. oryzae specific	768.466	875.563	497.876	959.081	0_0_0_1_0		M_0_0_P_0
Os01g24480			M. oryzae specific	220.05	356.82	140.736	390.1	0_0_0_1_0		M_0_P_P_P
Os01g24690			M. oryzae specific	342.579	1121.12	294.715	1803.76	0_0_1_1_1		0_P_P_P_P
Os01g24820			M. oryzae specific	1.52018	3.00405	1.07359	12.1262	0_0_0_1_0		0_P_P_P_P
Os01g25270			M. oryzae specific	2.16791	6.31809	3.52796	24.9118	0_0_0_1_1		P_P_P_P_P
Os01g25560	RALFL7		M. oryzae specific	48.2635	143.414	23.9982	103.124	0_0_0_1_0		M_0_P_P_P
Os01g25610			M. oryzae specific	556.991	2091.16	695.27	3162.66	0_0_1_1_1		0_0_P_P_P
Os01g26310			M. oryzae specific	28.3743	67.1434	7.69973	40.5602	0_0_0_1_0		M_M_P_P_0
Os01g27160			M. oryzae specific	5.6209	6.98483	2.77804	23.3564	0_0_0_1_0		M_P_0_P_P
Os01g27190			M. oryzae specific	3.5947	17.9603	5.76772	25.0274	0_0_0_1_1		P_0_P_P_P
Os01g27200			M. oryzae specific	2.45063	13.5449	4.49248	25.8977	0_0_0_1_1		P_P_P_P_P
Os01g27210			M. oryzae specific	472.402	2175.49	424.739	2201.31	0_0_1_1_1		0_0_P_P_P
Os01g27340			M. oryzae specific	17.7574	153.1	6.61966	147.176	0_0_1_1_1		M_0_P_P_P
Os01g27480			M. oryzae specific	149.891	423.479	206.508	323.045	0_0_1_0_0		0_0_P_P_P
Os01g27520			M. oryzae specific	1763.9	2869.26	1914.65	4437.64	0_0_0_1_1		0_P_P_P_P
Os01g27750			M. oryzae specific	235.079	908.755	144.673	917.325	0_0_1_1_1		M_0_P_P_P
Os01g27860			M. oryzae specific	5.3271	67.3023	1.07359	64.4857	0_0_0_1_1		M_0_P_P_P
Os01g28030			M. oryzae specific	84.7109	67.3722	15.6972	131.902	0_0_0_1_0		M_P_0_P_P
Os01g28450			M. oryzae specific	589.013	25961.9	552.814	10443.8	0_0_1_1_1		0_M_P_P_P
Os01g28970			M. oryzae specific	1.15446	3.35327	0.865468	14.7397	0_0_0_1_1		0_P_P_P_P
Os01g29870			M. oryzae specific	1.8029	13.8622	2.46085	17.0495	0_0_0_1_1		0_0_P_P_P
Os01g31370			M. oryzae specific	17.2975	655.189	16.6882	1084.5	0_0_1_1_1		0_P_P_P_P
Os01g31450			M. oryzae specific	26.3696	92.9511	47.3375	228.993	0_0_1_1_1		P_P_P_P_P
Os01g31980			M. oryzae specific	1071.16	2679.69	1294.28	1618.75	0_0_1_0_0		0_M_P_0_0
Os01g32120	OsCML11		M. oryzae specific	28.5858	75.4634	16.9228	126.625	0_0_0_1_1		M_P_P_P_P
Os01g32130			M. oryzae specific	58.8232	132.693	62.6004	333.375	0_0_0_1_1		0_P_P_P_P
Os01g32364	Os1bglu1		M. oryzae specific	549.096	552.715	424.637	911.855	0_0_0_1_0		0_P_0_P_P
Os01g32380			M. oryzae specific	26.9114	186.537	12.5129	80.2974	0_0_1_1_1		M_M_P_P_P
Os01g32780			M. oryzae specific	543.193	1398.29	498.338	2226.24	0_0_1_1_1		0_P_P_P_P
Os01g32790			M. oryzae specific	326.755	709.555	387.698	1158	0_0_1_1_1		0_P_P_P_P
Os01g33030			M. oryzae specific	431.363	651.611	442.72	1209.64	0_0_0_1_1		0_P_0_P_P
Os01g33110			M. oryzae specific	115.987	287.004	106.167	521.192	0_0_1_1_1		0_P_P_P_P
Os01g33324			M. oryzae specific	4.76096	14.1171	1.71445	12.16	0_0_0_1_0		M_0_P_P_P
Os01g34010			M. oryzae specific	2.30962	5.17771	0	14.2713	0_0_0_1_0		M_P_P_P_P
Os01g34610			M. oryzae specific	11.1348	37.9405	11.2477	117.069	0_0_0_1_1		0_P_P_P_P
Os01g34890			M. oryzae specific	5.05477	4.09807	3.4289	20.0656	0_0_0_1_0		0_P_0_P_P
Os01g36229			M. oryzae specific	142.503	281.684	115.085	319.036	0_0_0_1_0		0_0_P_P_P
Os01g36580			M. oryzae specific	258.126	277.898	169.097	433.783	0_0_0_1_0		M_P_0_P_P
Os01g36850			M. oryzae specific	0	11.484	0	14.7312	0_0_1_1_1		0_0_P_P_P
Os01g36920			M. oryzae specific	1123.17	1875.78	1225.65	2551.8	0_0_0_1_1		0_0_P_P_P
Os01g36930			M. oryzae specific	1666.62	2715.53	1543.92	3132.09	0_0_0_1_1		0_0_P_P_P
Os01g37040			M. oryzae specific	1674.65	3283.36	1410.93	2910.3	0_0_0_1_0		0_0_P_P_P
Os01g37090			M. oryzae specific	15.588	93.6389	15.0132	101.2	0_0_1_1_1		0_0_P_P_P
Os01g37200			M. oryzae specific	2.74514	3.83725	1.06359	10.7209	0_0_0_1_0		M_P_0_P_P
Os01g37750			M. oryzae specific	109.762	733.275	133.806	1086.38	0_0_1_1_1		0_0_P_P_P
Os01g37810			M. oryzae specific	42.3341	130.541	33.3068	231.329	0_0_1_1_1		0_P_P_P_P
Os01g37837			M. oryzae specific	738.021	1174.84	826.184	1634.6	0_0_0_1_1		0_0_P_P_P
Os01g37920			M. oryzae specific	1414.74	3336.91	1052.65	6174.97	0_0_0_1_1		0_P_P_P_P
Os01g37950			M. oryzae specific	272.619	491.167	247.479	977.294	0_0_0_1_1		0_P_P_P_P
Os01g38110			M. oryzae specific	33.4871	835.305	45.3204	538.487	0_0_1_1_1		0_M_P_P_P
Os01g38120			M. oryzae specific	8.49596	45.1819	2.78804	65.0214	0_0_1_1_1		M_0_P_P_P
Os01g38190			M. oryzae specific	187.808	463.644	140.222	299.783	0_0_1_1_0		0_M_P_P_P
Os01g38510			M. oryzae specific	435.754	960.599	520.496	704.563	0_0_1_0_0		0_0_P_0_P
Os01g38580			M. oryzae specific	12.5852	21.0381	1.28171	41.8606	0_0_0_1_0		M_P_P_P_P
Os01g38990			M. oryzae specific	265.122	420.072	230.434	608.027	0_0_0_1_1		0_0_P_P_P
Os01g39020	OsHsf-01		M. oryzae specific	21.9404	11.5669	6.22342	31.0319	0_0_0_1_0		M_P_M_P_0
Os01g39330			M. oryzae specific	366.744	1410.37	237.966	800.009	0_0_1_1_1		M_M_P_P_P
Os01g39830			M. oryzae specific	11.5363	9.02653	5.78068	28.4309	0_0_0_1_0		M_P_0_P_P
Os01g39990			M. oryzae specific	5.26698	97.2424	2.90359	42.4866	0_0_1_1_1		M_M_P_P_P
Os01g40070			M. oryzae specific	3916.66	6311.41	2492.79	8281.75	0_0_0_1_1		M_0_P_P_P
Os01g40110	ZOS1-11		M. oryzae specific	76.8189	123.364	57.5826	160.852	0_0_0_1_0		0_0_P_P_P
Os01g40250			M. oryzae specific	122.335	178.383	101.437	340.31	0_0_0_1_1		0_P_0_P_P
Os01g40290			M. oryzae specific	25.5215	606.467	11.928	576.529	0_0_1_1_1		M_0_P_P_P
Os01g40430	WRKY27		M. oryzae specific	1.59068	213.076	0.964528	309.464	0_0_1_1_1		M_0_P_P_P
Os01g40570			M. oryzae specific	343.525	755.973	195.937	976.444	0_0_1_1_1		M_0_P_P_P
Os01g40580			M. oryzae specific	12.5602	67.3789	8.14247	92.664	0_0_1_1_1		M_0_P_P_P
Os01g40750			M. oryzae specific	445.266	719.256	438.337	1072.38	0_0_0_1_1		0_0_P_P_P
Os01g40980			M. oryzae specific	78.7166	142.626	78.4197	209.528	0_0_0_1_1		0_0_P_P_P
Os01g41240			M. oryzae specific	693.688	4484.51	540.124	5502.09	0_0_1_1_1		0_0_P_P_P
Os01g41430			M. oryzae specific	104.751	1615.82	81.3132	2701.91	0_0_1_1_1		0_P_P_P_P
Os01g41610			M. oryzae specific	1058.48	1852.96	929.264	2155.26	0_0_0_1_1		0_0_P_P_P
Os01g41800			M. oryzae specific	40.9309	80.0972	14.2368	79.2748	0_0_0_1_0		M_0_P_P_P
Os01g41810			M. oryzae specific	2790.09	8435.19	2672.82	8855.68	0_0_1_1_1		0_0_P_P_P
Os01g42030			M. oryzae specific	357.122	834.556	227.552	1252.46	0_0_1_1_1		M_0_P_P_P
Os01g42140			M. oryzae specific	477.31	927.035	506.946	1066.3	0_0_0_1_1		0_0_P_P_P
Os01g42330			M. oryzae specific	13.3503	37.97	8.89591	36.609	0_0_0_1_0		0_0_P_P_P
Os01g42370	OsABCG35 OsPDR11		M. oryzae specific	0.577229	39.7435	0.640857	30.9398	0_0_1_1_1		0_0_P_P_P
Os01g42380	OsABCG36 OsPDR9		M. oryzae specific	378.472	5363.14	319.312	13332.7	0_0_1_1_1		0_P_P_P_P
Os01g42410	OsABCG37 OsPDR8		M. oryzae specific	130.558	1471.81	67.3942	876.831	0_0_1_1_1		M_M_P_P_P
Os01g42470			M. oryzae specific	246.196	391.45	228.272	534.26	0_0_0_1_1		0_0_P_P_P
Os01g42790			M. oryzae specific	191.358	609.965	231.353	420.494	0_0_1_0_0		0_0_P_P_P
Os01g42830	OsABCI14		M. oryzae specific	918.185	1109.45	943.6	1725.24	0_0_0_1_0		0_P_0_P_P
Os01g42860			M. oryzae specific	20.7383	5255.38	40.2344	3910.72	0_0_1_1_1		P_0_P_P_P
Os01g42870			M. oryzae specific	1081.1	2175.98	971.782	1681.73	0_0_1_0_0		0_0_P_P_P
Os01g42880			M. oryzae specific	1119.26	2069.21	874.949	1962.11	0_0_0_1_0		0_0_P_P_P
Os01g42980			M. oryzae specific	406.579	861.423	415.616	1028.39	0_0_1_1_1		0_0_P_P_P
Os01g42990			M. oryzae specific	92.073	135.326	102.002	278.028	0_0_0_1_1		0_P_0_P_P
Os01g43040			M. oryzae specific	123.18	184.238	114.203	358.131	0_0_0_1_1		0_P_0_P_P
Os01g43330			M. oryzae specific	622.212	1013.28	521.241	2360.33	0_0_0_1_1		0_P_P_P_P
Os01g43480			M. oryzae specific	662.487	1778.14	541.918	2065.46	0_0_1_1_1		0_0_P_P_P
Os01g43540	OsSGT1	disease	M. oryzae specific	2106.95	3682.59	1663.24	3370.45	0_0_0_1_0		0_0_P_P_P
Os01g43580			M. oryzae specific	147.454	148.163	78.9327	334.918	0_0_0_1_0		M_P_0_P_P
Os01g43650	OsWRKY11	drought	M. oryzae specific	86.6085	241.113	86.5871	428.254	0_0_1_1_1		0_P_P_P_P
Os01g43710			M. oryzae specific	6252.66	10409.2	6968.33	13896.1	0_0_0_1_1		0_0_P_P_P
Os01g43750			M. oryzae specific	5.77371	288.376	12.1957	401.624	0_0_1_1_1		P_0_P_P_P
Os01g43774			M. oryzae specific	14.9403	513.779	14.5905	562.743	0_0_1_1_1		0_0_P_P_P
Os01g43851			M. oryzae specific	120.247	454.457	144.105	601.251	0_0_1_1_1		0_0_P_P_P
Os01g43890	OsSCP4		M. oryzae specific	48.9824	166.639	59.7529	120.651	0_0_1_0_0		0_0_P_P_P
Os01g44120			M. oryzae specific	65.8183	709.668	33.0067	1408.31	0_0_1_1_1		M_P_P_P_P
Os01g44140			M. oryzae specific	0.577229	1.77375	0	11.3728	0_0_0_1_1		M_P_P_P_P
Os01g44180			M. oryzae specific	1.8029	2.48084	0	5.39138	0_0_0_1_0		M_P_0_P_P
Os01g44360			M. oryzae specific	4.89087	8.44539	1.59538	19.4094	0_0_0_1_0		M_P_P_P_P
Os01g44970			M. oryzae specific	13.268	12.9086	5.26538	37.9125	0_0_0_1_0		M_P_0_P_P
Os01g45100			M. oryzae specific	0	3.96193	0	14.1966	0_0_0_1_1		0_P_P_P_P
Os01g45250			M. oryzae specific	604.118	2772.63	468.387	4094.12	0_0_1_1_1		0_0_P_P_P
Os01g45530			M. oryzae specific	153.183	425.072	139.39	721.471	0_0_1_1_1		0_P_P_P_P
Os01g45640			M. oryzae specific	444.73	4401.21	516.49	6320.02	0_0_1_1_1		0_0_P_P_P
Os01g45720			M. oryzae specific	0	28.4575	0	40.1644	0_0_1_1_1		0_0_P_P_P
Os01g45990			M. oryzae specific	427.821	992.843	320.957	795.212	0_0_1_1_0		0_0_P_P_P
Os01g46060			M. oryzae specific	232.644	362.876	217.035	683.98	0_0_0_1_1		0_P_P_P_P
Os01g46070			M. oryzae specific	1905.37	3457.42	1795.03	4869.78	0_0_0_1_1		0_0_P_P_P
Os01g46080			M. oryzae specific	963.781	2076.07	1151.82	1839.1	0_0_1_0_1		0_0_P_P_P
Os01g46230			M. oryzae specific	4.47825	8.52945	1.39726	19.9934	0_0_0_1_0		M_P_P_P_P
Os01g46400			M. oryzae specific	79.4421	35.1665	19.2416	76.656	0_0_0_1_0		M_P_M_P_0
Os01g46430			M. oryzae specific	0.506728	5.30366	0	13.4347	0_0_0_1_1		M_P_P_P_P
Os01g46440			M. oryzae specific	2.38013	28.4562	1.17265	92.6861	0_0_1_1_1		M_P_P_P_P
Os01g46610			M. oryzae specific	4433.98	7583.24	3184.36	6352.35	0_0_0_1_0		0_0_P_P_0
Os01g46970			M. oryzae specific	298.567	275.776	157.027	485.137	0_0_0_1_0		M_P_0_P_P
Os01g47070			M. oryzae specific	1893.09	11463.8	1076.57	8011.16	0_0_1_1_0		M_0_P_P_P
Os01g47256			M. oryzae specific	68.865	160.542	53.516	273.158	0_0_0_1_1		0_P_P_P_P
Os01g47290			M. oryzae specific	0.577229	5.2573	0	11.4145	0_0_0_1_0		M_P_P_P_P
Os01g47410			M. oryzae specific	464.349	1069.16	318.073	559.547	0_0_1_0_0		0_M_P_P_0
Os01g47470			M. oryzae specific	110.516	137.965	41.4888	303.653	0_0_0_1_1		M_P_0_P_P
Os01g47660			M. oryzae specific	717.268	1931.57	806.064	3134.07	0_0_1_1_1		0_P_P_P_P
Os01g47820			M. oryzae specific	58.1024	143.061	26.393	80.7565	0_0_0_1_0		M_M_P_P_0
Os01g48000			M. oryzae specific	80.4386	389.272	100.61	547.01	0_0_1_1_1		0_0_P_P_P
Os01g48020			M. oryzae specific	6.71666	80.6398	10.9966	61.0189	0_0_1_1_1		P_0_P_P_P
Os01g48030			M. oryzae specific	17.8984	54.2503	15.0528	52.5039	0_0_0_1_0		0_0_P_P_P
Os01g48130	ONAC073		M. oryzae specific	106.544	93.52	23.8467	123.843	0_0_0_1_0		M_0_0_P_0
Os01g48360			M. oryzae specific	280.416	1748.9	288.076	2222.93	0_0_1_1_1		0_0_P_P_P
Os01g48446	ONAC034		M. oryzae specific	307.865	687.43	371.624	1218.15	0_0_1_1_1		0_P_P_P_P
Os01g48660			M. oryzae specific	0	17.1546	0.531794	12.9731	0_0_1_1_1		P_0_P_P_P
Os01g48720			M. oryzae specific	177.071	246.289	136.977	470.814	0_0_0_1_1		0_P_0_P_P
Os01g48770			M. oryzae specific	975.814	3194.43	1039.7	4572.57	0_0_1_1_1		0_0_P_P_P
Os01g48910			M. oryzae specific	140.93	487.477	129.537	423.896	0_0_1_1_1		0_0_P_P_P
Os01g48960	NADH-GOGAT1 = OsGLT1		M. oryzae specific	632.071	589.952	312.764	610.478	0_0_0_1_0		M_0_0_P_0
Os01g49190			M. oryzae specific	3755.19	5942.6	3359.94	6631.74	0_0_0_1_0		0_0_P_P_P
Os01g49210			M. oryzae specific	147.728	216.617	98.5282	417.375	0_0_0_1_1		0_P_0_P_P
Os01g49230			M. oryzae specific	172.705	266.146	158.611	492.496	0_0_0_1_1		0_P_P_P_P
Os01g49290	Rack1	disease	M. oryzae specific	1734.96	5643.11	1792.43	10224.7	0_0_1_1_1		0_P_P_P_P
Os01g49580			M. oryzae specific	18.4999	157.06	19.4096	118.297	0_0_1_1_1		0_0_P_P_P
Os01g49710			M. oryzae specific	51.2104	159.073	49.4758	366.793	0_0_1_1_1		0_P_P_P_P
Os01g49720			M. oryzae specific	90.2812	304.054	67.7924	407.302	0_0_1_1_1		0_0_P_P_P
Os01g49750			M. oryzae specific	7.36298	69.0657	107.258	75.9986	0_0_1_0_1		P_0_P_0_P
Os01g49820			M. oryzae specific	386.359	1757.3	323.396	1787.93	0_0_1_1_1		0_0_P_P_P
Os01g49920			M. oryzae specific	67.035	87.0098	43.8311	190.633	0_0_0_1_1		M_P_0_P_P
Os01g50100	OsABCB5 OsMDR7		M. oryzae specific	307.083	4499.2	246.044	7658.14	0_0_1_1_1		0_P_P_P_P
Os01g50110			M. oryzae specific	0.718941	107.501	3.22077	169.242	0_0_1_1_1		P_P_P_P_P
Os01g50170			M. oryzae specific	972.279	1742.09	796.925	3425.98	0_0_0_1_1		0_P_P_P_P
Os01g50350			M. oryzae specific	10.6986	154.353	4.82616	223.164	0_0_0_1_1		M_0_P_P_P
Os01g50410	MAPKKK1		M. oryzae specific	216.616	13320	406.383	30666.3	0_0_1_1_1		P_P_P_P_P
Os01g50420	MAPKKK1		M. oryzae specific	60.2049	6224.23	121.085	14959.2	0_0_1_1_1		P_P_P_P_P
Os01g50440			M. oryzae specific	9.01449	40.7301	4.29437	101.742	0_0_1_1_1		M_P_P_P_P
Os01g50460	OsSWEET2b		M. oryzae specific	4782.39	10083.7	5202.28	14393.6	0_0_0_1_1		0_0_P_P_P
Os01g50470			M. oryzae specific	2.15682	30.8396	5.78068	84.4307	0_0_1_1_1		P_P_P_P_P
Os01g50616			M. oryzae specific	80.5771	89.044	71.5224	207.62	0_0_0_1_0		0_P_0_P_P
Os01g50700			M. oryzae specific	17.0978	53.9957	24.0648	91.2968	0_0_0_1_1		0_P_P_P_P
Os01g50750			M. oryzae specific	16.9561	5.18943	0.640857	9.67484	0_0_0_1_0		M_P_M_P_M
Os01g50870			M. oryzae specific	22.7409	90.809	18.1085	99.8328	0_0_1_1_1		0_0_P_P_P
Os01g50940			M. oryzae specific	410.389	1303.11	270.739	1795.5	0_0_1_1_1		M_0_P_P_P
Os01g51020			M. oryzae specific	108.9	276.277	130.517	315.771	0_0_1_1_1		0_0_P_P_P
Os01g51030			M. oryzae specific	53.3197	178.002	79.232	363.265	0_0_1_1_1		0_P_P_P_P
Os01g51210	LOGL1		M. oryzae specific	77.6631	174.385	62.6559	393.295	0_0_0_1_1		0_P_P_P_P
Os01g51310			M. oryzae specific	0	20.0454	1.06359	13.0837	0_0_1_0_1		P_M_P_P_P
Os01g51380			M. oryzae specific	1193.88	1371.51	976.419	1848.62	0_0_0_1_0		0_0_0_P_P
Os01g51440			M. oryzae specific	2.95736	3.67345	1.83	17.8526	0_0_0_1_0		M_P_0_P_P
Os01g51540			M. oryzae specific	881.424	10008.6	978.686	16860.1	0_0_1_1_1		0_P_P_P_P
Os01g51570			M. oryzae specific	409.372	3490.82	310.281	2385.1	0_0_1_1_1		0_0_P_P_P
Os01g51670			M. oryzae specific	375.252	2300.28	149.917	2272.2	0_0_1_1_1		M_0_P_P_P
Os01g51690	WRKY26		M. oryzae specific	6.48156	516.334	4.76007	270.164	0_0_1_1_1		0_M_P_P_P
Os01g51770			M. oryzae specific	6.56315	17.7478	1.2982	39.8706	0_0_0_1_1		M_P_P_P_P
Os01g52030			M. oryzae specific	302.558	370.046	284.161	585.291	0_0_0_1_0		0_P_0_P_P
Os01g52100			M. oryzae specific	59.8581	148.23	78.7989	219.79	0_0_0_1_1		0_0_P_P_P
Os01g52130			M. oryzae specific	23.6588	27.8041	13.9167	71.6387	0_0_0_1_0		M_P_0_P_P
Os01g52200			M. oryzae specific	0	2.61851	0.640857	9.74027	0_0_0_1_1		P_P_P_P_P
Os01g52214			M. oryzae specific	1421.21	2737.06	1551.91	4442.88	0_0_0_1_1		0_P_P_P_P
Os01g52230			M. oryzae specific	4958.25	46981.8	5054.98	72226.4	0_0_1_1_1		0_P_P_P_P
Os01g52260			M. oryzae specific	2767.98	3180.28	1999.4	5357.43	0_0_0_1_0		0_P_0_P_P
Os01g52290			M. oryzae specific	869.037	1146.55	592.332	1484.44	0_0_0_1_0		0_0_0_P_P
Os01g52320			M. oryzae specific	1.08396	34.0032	1.83	18.3584	0_0_1_1_1		P_M_P_P_P
Os01g52330			M. oryzae specific	12.0431	118.023	24.4374	92.4161	0_0_1_1_1		P_0_P_P_P
Os01g52340			M. oryzae specific	16.6852	40.313	9.24255	59.8288	0_0_0_1_0		M_0_P_P_P
Os01g52390			M. oryzae specific	1298.91	2131.61	1296.58	3918.63	0_0_0_1_1		0_P_P_P_P
Os01g52470			M. oryzae specific	2.30962	247.632	5.76772	692.338	0_0_1_1_1		P_P_P_P_P
Os01g52490			M. oryzae specific	587.961	1603.54	570.146	2387.18	0_0_1_1_1		0_0_P_P_P
Os01g52530			M. oryzae specific	89.2227	1830.93	53.9198	960.823	0_0_1_1_1		M_M_P_P_P
Os01g52570			M. oryzae specific	11.8412	60.5021	5.46349	82.0612	0_0_1_1_1		M_0_P_P_P
Os01g52610			M. oryzae specific	3.39358	47.8468	1.92906	53.2569	0_0_1_1_1		M_0_P_P_P
Os01g52630			M. oryzae specific	296.076	356.994	291.377	623.766	0_0_0_1_1		0_P_0_P_P
Os01g52730			M. oryzae specific	92.1876	1186.65	79.0774	1873.55	0_0_1_1_1		0_P_P_P_P
Os01g52740			M. oryzae specific	30.0831	108.756	38.9259	220.666	0_0_1_1_1		0_P_P_P_P
Os01g52790			M. oryzae specific	415.627	2032.94	392.251	1499.78	0_0_1_1_1		0_0_P_P_P
Os01g52864			M. oryzae specific	342.61	1183.8	385.222	836.376	0_0_1_1_1		0_0_P_P_P
Os01g52970	OsFBX22		M. oryzae specific	12.29	47.4759	19.0895	88.5652	0_0_0_1_1		P_P_P_P_P
Os01g53040	WRKY14		M. oryzae specific	100.771	533.486	107.461	402.862	0_0_1_1_1		0_0_P_P_P
Os01g53294	SIRBOH		M. oryzae specific	443.099	572.89	348.349	912.704	0_0_0_1_1		0_P_0_P_P
Os01g53350			M. oryzae specific	583.944	3772.63	572.846	3717.46	0_0_1_1_1		0_0_P_P_P
Os01g53520			M. oryzae specific	6321.86	12564.8	6231.96	17457.8	0_0_0_1_1		0_0_P_P_P
Os01g53640			M. oryzae specific	17.5305	15.049	6.94037	73.1152	0_0_0_1_0		M_P_0_P_P
Os01g53680			M. oryzae specific	197.647	228.313	159.835	332.229	0_0_0_1_0		0_0_0_P_P
Os01g53890			M. oryzae specific	178.941	270.386	191.446	437.444	0_0_0_1_1		0_P_0_P_P
Os01g53920			M. oryzae specific	285.565	1314.11	193.127	2351.58	0_0_1_1_1		0_P_P_P_P
Os01g54240			M. oryzae specific	394.408	524.305	432.018	851.528	0_0_0_1_1		0_P_0_P_P
Os01g54270			M. oryzae specific	11.1001	46.446	5.25889	59.0644	0_0_1_1_1		M_0_P_P_P
Os01g54340			M. oryzae specific	1156.43	2099.35	916.159	4076.01	0_0_0_1_1		0_P_P_P_P
Os01g54400			M. oryzae specific	3561.51	4764.15	2834.11	6488.57	0_0_0_1_0		0_0_0_P_P
Os01g54550	OsHsf-04		M. oryzae specific	484.612	691.048	448.786	938.626	0_0_0_1_1		0_0_0_P_P
Os01g54850	OsFBX24		M. oryzae specific	523.446	662.642	562.029	1148.9	0_0_0_1_1		0_P_0_P_P
Os01g54860			M. oryzae specific	813.896	1236.67	636.222	1229.13	0_0_0_1_0		0_0_P_P_0
Os01g54870			M. oryzae specific	863.107	2296.53	840.992	3419.77	0_0_1_1_1		0_0_P_P_P
Os01g54890	OsERF922	disease	M. oryzae specific	273.045	738.754	229.131	801.161	0_0_1_1_1		0_0_P_P_P
Os01g54910			M. oryzae specific	806.616	1303.74	918.617	1791.53	0_0_0_1_1		0_0_P_P_P
Os01g55020			M. oryzae specific	28.3979	118.431	19.9155	250.025	0_0_1_1_1		0_P_P_P_P
Os01g55160			M. oryzae specific	2.16791	30.8124	6.96334	32.1328	0_0_1_1_1		P_0_P_P_P
Os01g55240	OsGA2ox3		M. oryzae specific	467.606	3530.13	624.874	6993.57	0_0_1_1_1		0_P_P_P_P
Os01g55270			M. oryzae specific	231.578	566.605	262.362	1297.03	0_0_0_1_1		0_P_P_P_P
Os01g55340			M. oryzae specific	10.0272	199.275	16.6847	340.612	0_0_1_1_1		P_P_P_P_P
Os01g55540			M. oryzae specific	2224.69	3456.47	1908.97	4187.68	0_0_0_1_0		0_0_P_P_P
Os01g55549			M. oryzae specific	1.7324	5.12268	0.865468	19.5183	0_0_0_1_1		M_P_P_P_P
Os01g55700			M. oryzae specific	128.002	284.904	179.252	474.692	0_0_0_1_1		0_P_P_P_P
Os01g55730			M. oryzae specific	260.689	526.653	245.937	828.681	0_0_0_1_1		0_P_P_P_P
Os01g55740	OsRhmbd4		M. oryzae specific	53.1296	126.308	77.3785	204.454	0_0_0_1_1		0_P_P_P_P
Os01g55820			M. oryzae specific	10.9101	6.52531	3.43538	20.8947	0_0_0_1_0		M_P_M_P_P
Os01g55940	OsGH3.2		M. oryzae specific	638.634	2131.03	990.499	3710.37	0_0_1_1_1		P_P_P_P_P
Os01g56180			M. oryzae specific	1068.83	1611.56	1039.57	2065.66	0_0_0_1_1		0_0_0_P_P
Os01g56235			M. oryzae specific	12.572	129.203	5.87974	68.5298	0_0_1_1_1		M_M_P_P_P
Os01g56240	OsSAUR2		M. oryzae specific	65.0385	365.427	13.7846	328.986	0_0_1_1_1		M_0_P_P_P
Os01g56330			M. oryzae specific	250.081	118.326	118.576	441.185	0_0_0_1_0		M_P_M_P_P
Os01g56450			M. oryzae specific	31.8724	120.078	21.2467	116.595	0_0_1_1_1		0_0_P_P_P
Os01g56470	XB24	disease	M. oryzae specific	851.102	1243.32	743.871	1687.5	0_0_0_1_1		0_0_0_P_P
Os01g56620			M. oryzae specific	20.5862	28.8462	25.7391	82.467	0_0_0_1_1		0_P_0_P_P
Os01g56630			M. oryzae specific	227.96	374.749	193.882	492.485	0_0_0_1_0		0_0_P_P_P
Os01g56690			M. oryzae specific	3.60579	654.052	7.19795	1408.34	0_0_1_1_1		P_P_P_P_P
Os01g56810	OsCKX5		M. oryzae specific	45.0477	554.918	49.903	1158.38	0_0_1_1_1		0_P_P_P_P
Os01g56870			M. oryzae specific	6.36345	19.3313	6.65615	39.1983	0_0_0_1_1		0_P_P_P_P
Os01g56880			M. oryzae specific	630.339	1279.66	541.283	1467.62	0_0_0_1_1		0_0_P_P_P
Os01g56930			M. oryzae specific	578.464	957.075	460.487	1383.28	0_0_0_1_1		0_0_P_P_P
Os01g57050			M. oryzae specific	20.7866	8.72663	4.26787	34.5358	0_0_0_1_0		M_P_M_P_P
Os01g57073			M. oryzae specific	829.128	2263.31	812.919	1180.88	0_0_1_0_0		0_M_P_0_0
Os01g57240	SAND		M. oryzae specific	244.667	275.605	204.632	498.038	0_0_0_1_0		0_P_0_P_P
Os01g57450			M. oryzae specific	566.398	892.797	589.605	1309.1	0_0_0_1_1		0_0_P_P_P
Os01g57630			M. oryzae specific	140.094	320.479	143.328	611.942	0_0_0_1_1		0_P_P_P_P
Os01g57730			M. oryzae specific	127.465	335.539	95.1452	466.639	0_0_1_1_1		0_0_P_P_P
Os01g57770	OsPOP4		M. oryzae specific	22.5183	342.471	32.8311	347.089	0_0_1_1_1		0_0_P_P_P
Os01g57910			M. oryzae specific	274.058	513.724	320.609	921.194	0_0_0_1_1		0_P_P_P_P
Os01g57930			M. oryzae specific	81.6808	135.452	67.9513	184.047	0_0_0_1_0		0_0_P_P_P
Os01g58070			M. oryzae specific	1.01346	145.93	3.63702	242.847	0_0_1_1_1		P_P_P_P_P
Os01g58080			M. oryzae specific	190.832	323.833	206.998	699.286	0_0_0_1_1		0_P_P_P_P
Os01g58100			M. oryzae specific	487.336	3479.28	567.305	3385.09	0_0_0_1_1		0_0_P_P_P
Os01g58130			M. oryzae specific	13.9401	1191.16	20.6954	1638.95	0_0_1_1_1		0_0_P_P_P
Os01g58140			M. oryzae specific	258.988	424.903	150.061	714.787	0_0_0_1_0		M_P_P_P_P
Os01g58150			M. oryzae specific	67.4323	450.415	48.3373	806.795	0_0_1_1_1		0_P_P_P_P
Os01g58240	OsSub6		M. oryzae specific	281.859	2625.67	294.616	1812.24	0_0_1_1_1		0_0_P_P_P
Os01g58280	OsSub8		M. oryzae specific	70.6036	2776.47	78.8431	800.87	0_0_1_1_1		0_M_P_P_P
Os01g58290	OsSub9		M. oryzae specific	52.7542	1135.59	52.6309	618.122	0_0_1_1_1		0_M_P_P_P
Os01g58300			M. oryzae specific	0.506728	6.99196	0.432734	8.0789	0_0_0_1_0		0_0_P_P_P
Os01g58310			M. oryzae specific	19.4661	257.193	19.8129	590.118	0_0_1_1_1		0_P_P_P_P
Os01g58320			M. oryzae specific	5.33819	104.447	4.52546	57.3735	0_0_1_1_1		0_M_P_P_P
Os01g58335			M. oryzae specific	101.996	413.982	128.291	561.646	0_0_1_1_1		0_0_P_P_P
Os01g58350			M. oryzae specific	2.81635	107.229	9.117	90.9038	0_0_1_1_1		P_0_P_P_P
Os01g58370			M. oryzae specific	0.506728	51.6899	3.33632	49.2175	0_0_1_1_1		P_0_P_P_P
Os01g58550			M. oryzae specific	27.2038	15.7387	5.12334	97.5675	0_0_0_1_0		M_P_M_P_P
Os01g58620			M. oryzae specific	737.9	924.109	659.063	1313.54	0_0_0_1_0		0_0_0_P_P
Os01g58690			M. oryzae specific	104.286	142.462	82.7395	315.898	0_0_0_1_1		0_P_0_P_P
Os01g58790			M. oryzae specific	492.455	1118.9	356.818	574.646	0_0_1_0_0		0_M_P_P_0
Os01g59000			M. oryzae specific	270.538	1102.92	299.191	691.631	0_0_1_0_1		0_M_P_P_P
Os01g59100			M. oryzae specific	252.175	1123.64	283.578	421.821	0_0_1_0_0		0_M_P_0_P
Os01g59500			M. oryzae specific	269.89	349.049	281.233	568.871	0_0_0_1_0		0_P_0_P_P
Os01g59530	OsCML1		M. oryzae specific	5043.75	9326.29	6441.81	17352.5	0_0_0_1_1		0_P_P_P_P
Os01g59730			M. oryzae specific	52.2378	216.451	45.9755	417.403	0_0_1_1_1		0_P_P_P_P
Os01g59740			M. oryzae specific	1214.59	2283.09	978.528	3119.94	0_0_0_1_1		0_0_P_P_P
Os01g59990			M. oryzae specific	1165.83	3539.21	1258.17	5122.93	0_0_1_1_1		0_0_P_P_P
Os01g60000			M. oryzae specific	7.65891	10.0453	5.98881	26.6766	0_0_0_1_0		0_P_0_P_P
Os01g60020	OsNAC4	disease	M. oryzae specific	147.422	4696.09	186.003	7772.99	0_0_1_1_1		0_P_P_P_P
Os01g60450			M. oryzae specific	45.4804	133	32.7026	211.935	0_0_0_1_0		0_P_P_P_P
Os01g60540	WRKY20		M. oryzae specific	1.15446	5.882	0	5.75738	0_0_0_1_0		M_0_P_P_P
Os01g60600	WRKY108		M. oryzae specific	95.5216	320.618	41.4328	420.605	0_0_1_1_1		M_0_P_P_P
Os01g60690			M. oryzae specific	0	20.8568	1.07359	43.0219	0_0_1_1_1		P_P_P_P_P
Os01g60700			M. oryzae specific	524.385	1713.01	432.941	2202.94	0_0_1_1_1		0_0_P_P_P
Os01g60720			M. oryzae specific	0	3.22579	0	10.2823	0_0_0_1_1		0_P_P_P_P
Os01g60740	LTPL16		M. oryzae specific	1.15446	102.731	0	29.7433	0_0_1_1_1		M_M_P_P_P
Os01g60790			M. oryzae specific	796.93	2553.41	872.186	4122.83	0_0_1_1_1		0_P_P_P_P
Os01g60800			M. oryzae specific	42.469	67.2232	48.152	153.813	0_0_0_1_1		0_P_P_P_P
Os01g60830			M. oryzae specific	8028.94	24590.2	9614.4	44420.6	0_0_1_1_1		0_P_P_P_P
Os01g60910			M. oryzae specific	156.326	233.107	157.207	444.883	0_0_0_1_1		0_P_0_P_P
Os01g61080	WRKY24		M. oryzae specific	1988.1	5415.93	718.733	11813.7	0_0_1_1_1		M_P_P_P_P
Os01g61200			M. oryzae specific	5.04368	13.1999	4.9317	24.6966	0_0_0_1_1		0_P_P_P_P
Os01g61460			M. oryzae specific	1290.89	2508.09	1172.97	2193.75	0_0_0_1_0		0_0_P_P_P
Os01g61510	AMT?		M. oryzae specific	103.75	496.894	81.3883	430.429	0_0_1_1_1		0_0_P_P_P
Os01g61690	OsSCP5		M. oryzae specific	10.1682	26.2073	5.45053	68.1606	0_0_0_1_1		M_P_P_P_P
Os01g61700			M. oryzae specific	197.927	370.688	178.265	949.822	0_0_0_1_1		0_P_P_P_P
Os01g61760			M. oryzae specific	154.507	329.212	127.915	707.518	0_0_0_1_1		0_P_P_P_P
Os01g61814			M. oryzae specific	435.508	1218.88	438.895	1922.8	0_0_1_1_1		0_P_P_P_P
Os01g61830			M. oryzae specific	503.431	845.327	392.926	1620.73	0_0_0_1_1		0_P_P_P_P
Os01g61840			M. oryzae specific	0.718941	11.6437	0	2.60998	0_0_1_0_0		M_M_P_P_P
Os01g62010			M. oryzae specific	29.9518	137.163	17.9364	217.008	0_0_1_1_1		M_P_P_P_P
Os01g62040			M. oryzae specific	536.376	656.516	559.332	1110.56	0_0_0_1_1		0_P_0_P_P
Os01g62060			M. oryzae specific	2011.03	3882.45	2011.49	5956.43	0_0_0_1_1		0_P_P_P_P
Os01g62130	ZOS1-14		M. oryzae specific	156.867	783.982	122.258	696.173	0_0_1_1_1		0_0_P_P_P
Os01g62190	ZOS1-15		M. oryzae specific	9.3795	505.824	12.9192	933.09	0_0_1_1_1		0_P_P_P_P
Os01g62210			M. oryzae specific	138.772	435.811	129.634	739.203	0_0_1_1_1		0_P_P_P_P
Os01g62310			M. oryzae specific	0	10.6451	0	24.4878	0_0_1_1_1		0_P_P_P_P
Os01g62350			M. oryzae specific	252.105	469.673	307.872	882.259	0_0_0_1_1		0_P_P_P_P
Os01g62420			M. oryzae specific	454.982	1024.87	422.036	1304.82	0_0_1_1_1		0_0_P_P_P
Os01g62430			M. oryzae specific	994.214	1577.24	389.354	1687.26	0_0_0_1_0		M_0_P_P_P
Os01g62460	ZOS1-16		M. oryzae specific	6580.43	10116	7758.74	15897.7	0_0_0_1_1		0_P_P_P_P
Os01g62480			M. oryzae specific	7.29389	49.3979	0.640857	59.0257	0_0_0_1_1		M_0_P_P_P
Os01g62670			M. oryzae specific	140.352	321.991	79.5564	464.07	0_0_0_1_1		M_0_P_P_P
Os01g62810			M. oryzae specific	942.372	1516.94	597.73	3499.5	0_0_0_1_1		M_P_P_P_P
Os01g62850			M. oryzae specific	98.8724	336.065	68.4672	245.043	0_0_1_1_1		0_0_P_P_P
Os01g62950			M. oryzae specific	169.351	227.27	149.686	543.254	0_0_0_1_1		0_P_0_P_P
Os01g63060			M. oryzae specific	877.883	1509.28	844.363	2112.2	0_0_0_1_1		0_0_P_P_P
Os01g63180			M. oryzae specific	16.4583	248.326	8.51264	108.309	0_0_1_1_1		M_M_P_P_P
Os01g63210			M. oryzae specific	2323.19	11970.6	1871.4	16675	0_0_1_1_1		0_0_P_P_P
Os01g63240			M. oryzae specific	6.71666	4.31547	0.964528	13.0737	0_0_0_1_0		M_P_M_P_P
Os01g63610			M. oryzae specific	1.59068	27.2055	0.964528	23.3226	0_0_1_1_1		M_0_P_P_P
Os01g63980	ZOS1-17		M. oryzae specific	3.04037	90.9926	15.6576	125.883	0_0_1_1_1		P_0_P_P_P
Os01g64090			M. oryzae specific	119.169	352.977	112.368	587.205	0_0_1_1_1		0_P_P_P_P
Os01g64100			M. oryzae specific	79.7241	210.924	58.6339	276.319	0_0_0_1_0		0_0_P_P_P
Os01g64110			M. oryzae specific	905.243	2330.42	494.058	2878.7	0_0_1_1_1		M_0_P_P_P
Os01g64300			M. oryzae specific	116.076	174.397	132.587	396.586	0_0_0_1_1		0_P_0_P_P
Os01g64310	ENAC1	drought	M. oryzae specific	294.787	597.039	216.716	1271.5	0_0_0_1_1		0_P_P_P_P
Os01g64360			M. oryzae specific	303.954	695.53	353.402	991.116	0_0_1_1_1		0_0_P_P_P
Os01g64440			M. oryzae specific	322.787	1250.23	240.437	1260.86	0_0_1_1_1		0_0_P_P_P
Os01g64450			M. oryzae specific	3.46408	71.1326	3.6335	55.7484	0_0_1_1_1		0_0_P_P_P
Os01g64470			M. oryzae specific	447.327	5237.76	379.615	7252.99	0_0_1_1_1		0_0_P_P_P
Os01g64730	OSE2		M. oryzae specific	652.029	1127.83	711.837	1544.14	0_0_0_1_1		0_0_P_P_P
Os01g64790			M. oryzae specific	341.021	1373.32	299.067	2088.95	0_0_1_1_1		0_P_P_P_P
Os01g64860	OsSub11		M. oryzae specific	0	8.51799	0.432734	6.22723	0_0_1_0_0		P_0_P_P_P
Os01g64910			M. oryzae specific	0	4.46628	0	16.0315	0_0_0_1_1		0_P_P_P_P
Os01g65060			M. oryzae specific	4.33583	43.0985	2.66897	80.4031	0_0_0_1_1		M_P_P_P_P
Os01g65090			M. oryzae specific	719.796	1140.3	509.711	1012.93	0_0_0_1_0		0_0_P_P_0
Os01g65110			M. oryzae specific	28.7057	43.247	16.6121	290.985	0_0_0_1_0		M_P_0_P_P
Os01g65520			M. oryzae specific	473.68	810.731	345.498	1291.06	0_0_0_1_1		0_P_P_P_P
Os01g65560			M. oryzae specific	85.8419	192.579	94.3208	412.805	0_0_0_1_1		0_P_P_P_P
Os01g65700			M. oryzae specific	54.331	737.377	51.7425	656.367	0_0_1_1_1		0_0_P_P_P
Os01g65730			M. oryzae specific	60.4407	105.705	65.9828	183.66	0_0_0_1_1		0_P_P_P_P
Os01g65986			M. oryzae specific	974.654	1260.6	985.725	2141.78	0_0_0_1_1		0_P_0_P_P
Os01g66110			M. oryzae specific	157.948	149.685	73.6642	335.22	0_0_0_1_0		M_P_0_P_P
Os01g66120	OsNAC6	disease	M. oryzae specific	15303.6	37037.5	17427.7	71842.4	0_0_0_1_1		0_P_P_P_P
Os01g66250			M. oryzae specific	33.136	241.525	40.3026	237.044	0_0_1_1_1		0_0_P_P_P
Os01g66260			M. oryzae specific	0	4.51974	0	8.14932	0_0_0_1_1		0_P_P_P_P
Os01g66270			M. oryzae specific	4.33583	168.533	10.0915	499.417	0_0_1_1_1		P_P_P_P_P
Os01g66530			M. oryzae specific	113.607	493.137	77.3906	406.307	0_0_1_1_1		0_0_P_P_P
Os01g66640			M. oryzae specific	2.60414	25.7118	2.69546	16.8503	0_0_1_0_0		0_M_P_P_P
Os01g66710			M. oryzae specific	3.7468	14.2939	1.39726	38.9824	0_0_0_1_1		M_P_P_P_P
Os01g66740			M. oryzae specific	47.8945	195.462	25.7847	112.48	0_0_0_1_0		M_M_P_P_P
Os01g66760			M. oryzae specific	51.6609	300.296	40.4583	190.004	0_0_1_1_1		0_M_P_P_P
Os01g66830			M. oryzae specific	62.0267	268.071	84.0902	252.073	0_0_1_1_1		0_0_P_P_P
Os01g66900			M. oryzae specific	0	4.60523	0	15.5816	0_0_0_1_1		0_P_P_P_P
Os01g66990			M. oryzae specific	125.932	166.376	25.4545	82.3312	0_0_0_1_0		M_M_0_P_M
Os01g67010			M. oryzae specific	0	3.96626	0	12.6757	0_0_0_1_1		0_P_P_P_P
Os01g67090			M. oryzae specific	218.475	85.327	41.0602	141.063	0_0_0_1_0		M_P_M_P_M
Os01g67134			M. oryzae specific	2832.09	9061.14	2968.57	13668.4	0_0_1_1_1		0_0_P_P_P
Os01g67210			M. oryzae specific	483.872	598.476	367.604	892.692	0_0_0_1_0		0_0_0_P_P
Os01g67240			M. oryzae specific	45.7044	37.6198	14.3329	92.0189	0_0_0_1_0		M_P_0_P_P
Os01g67510			M. oryzae specific	120.678	177.842	112.763	361.228	0_0_0_1_1		0_P_0_P_P
Os01g67540			M. oryzae specific	1002.51	3030.6	1498.65	5599.38	0_0_1_1_1		0_P_P_P_P
Os01g67550			M. oryzae specific	23.9569	85.1551	32.633	170.062	0_0_1_1_1		0_P_P_P_P
Os01g67600			M. oryzae specific	503.705	778.925	359.51	796.089	0_0_0_1_0		0_0_P_P_P
Os01g67700			M. oryzae specific	0.718941	3.74299	0	7.64034	0_0_0_1_0		M_P_P_P_P
Os01g67820			M. oryzae specific	24.8265	171.848	13.6756	293.843	0_0_1_1_1		M_P_P_P_P
Os01g67870			M. oryzae specific	78.7517	147.19	62.3197	289.364	0_0_0_1_1		0_P_P_P_P
Os01g68060			M. oryzae specific	1738.08	3519.45	1563.31	4693.99	0_0_1_1_1		0_0_P_P_P
Os01g68104	ZOS1-21		M. oryzae specific	36.7307	49.829	30.01	92.1532	0_0_0_1_0		0_P_0_P_P
Os01g68210			M. oryzae specific	0	33.2701	1.07359	69.5395	0_0_1_1_1		P_P_P_P_P
Os01g68470			M. oryzae specific	46.6327	154.743	24.2193	94.8604	0_0_0_1_0		M_M_P_P_P
Os01g68650			M. oryzae specific	365.916	697.091	308.889	945.638	0_0_0_1_0		0_0_P_P_P
Os01g68710			M. oryzae specific	647.584	1403.22	478.389	1056.25	0_0_1_1_0		0_0_P_P_P
Os01g68720			M. oryzae specific	215.302	1122.61	45.8292	848.752	0_0_0_1_0		M_0_P_P_P
Os01g68790			M. oryzae specific	306.832	1380.39	492.994	3059.94	0_0_1_1_1		P_P_P_P_P
Os01g69140			M. oryzae specific	77.7956	151.673	37.9478	120.531	0_0_0_1_0		M_0_P_P_P
Os01g69830	OsSPL2		M. oryzae specific	196.528	633.945	204.711	787.015	0_0_1_1_1		0_0_P_P_P
Os01g69960			M. oryzae specific	157.211	617.533	187.359	573.672	0_0_1_1_1		0_0_P_P_P
Os01g70080			M. oryzae specific	638.592	1178.58	541.534	1179.3	0_0_0_1_0		0_0_P_P_P
Os01g70130			M. oryzae specific	717.389	1832.52	509.892	2556.38	0_0_1_1_1		0_0_P_P_P
Os01g70150			M. oryzae specific	0	17.2529	0.640857	9.41839	0_0_1_1_1		P_M_P_P_P
Os01g70160			M. oryzae specific	458.905	659.927	348.303	885.419	0_0_0_1_1		0_0_0_P_P
Os01g70170			M. oryzae specific	2016.98	6147.91	1627.91	8928.82	0_0_1_1_1		0_0_P_P_P
Os01g70180			M. oryzae specific	149.118	174.937	84.2435	324.366	0_0_0_1_0		M_P_0_P_P
Os01g70190			M. oryzae specific	789.209	929.288	546.567	1294.71	0_0_0_1_0		0_0_0_P_P
Os01g70200			M. oryzae specific	253.245	566.543	137.443	550.526	0_0_0_1_1		M_0_P_P_P
Os01g70220			M. oryzae specific	30.6493	44.2126	35.3614	101.82	0_0_0_1_1		0_P_0_P_P
Os01g70410			M. oryzae specific	29.3538	19.4747	20.5234	87.081	0_0_0_1_0		0_P_0_P_P
Os01g70500			M. oryzae specific	20.9967	478.431	13.9037	706.064	0_0_1_1_1		0_0_P_P_P
Os01g70525			M. oryzae specific	7.36439	67.8987	12.5259	62.2855	0_0_1_1_1		P_0_P_P_P
Os01g70540			M. oryzae specific	1130.88	4461.18	1152.21	4738.48	0_0_1_1_1		0_0_P_P_P
Os01g70590			M. oryzae specific	2.81635	3.19675	0.432734	16.4324	0_0_0_1_0		M_P_0_P_P
Os01g70770			M. oryzae specific	1598.43	4722.31	1376.14	4067.94	0_0_1_1_1		0_0_P_P_P
Os01g70780			M. oryzae specific	1377.75	2306.04	1720.23	3465.33	0_0_0_1_1		0_0_P_P_P
Os01g70790			M. oryzae specific	2945.68	7037.84	2643.87	10869.4	0_0_1_1_1		0_P_P_P_P
Os01g70820			M. oryzae specific	774.101	1331.76	488.955	2192.45	0_0_0_1_1		M_P_P_P_P
Os01g70850			M. oryzae specific	75.4991	442.632	90.5318	489.321	0_0_1_1_1		0_0_P_P_P
Os01g70860			M. oryzae specific	13.6337	47.1734	14.1678	54.9969	0_0_0_1_1		0_0_P_P_P
Os01g70890			M. oryzae specific	4.25353	14.0434	1.49632	13.2466	0_0_0_1_0		M_0_P_P_P
Os01g70920			M. oryzae specific	116.491	190.377	118.409	354.193	0_0_0_1_1		0_P_P_P_P
Os01g71090			M. oryzae specific	34.7057	45.3411	6.11436	110.799	0_0_0_1_0		M_P_0_P_P
Os01g71180			M. oryzae specific	22.0116	84.7986	27.3086	192.005	0_0_1_1_1		0_P_P_P_P
Os01g71230			M. oryzae specific	1790.43	3022.96	1745.4	4209.73	0_0_0_1_1		0_0_P_P_P
Os01g71310	OsCKX4		M. oryzae specific	650.345	1687.17	303.805	2605.72	0_0_0_1_1		M_P_P_P_P
Os01g71340			M. oryzae specific	520.22	8409.11	549.147	4255.87	0_0_1_1_1		0_M_P_P_P
Os01g71350			M. oryzae specific	52.5542	1770.15	54.9565	656.475	0_0_1_1_1		0_M_P_P_P
Os01g71420			M. oryzae specific	3.6763	10.6656	2.35531	15.752	0_0_0_1_0		M_0_P_P_P
Os01g71599			M. oryzae specific	254.149	470.844	295.216	818.806	0_0_0_1_1		0_P_P_P_P
Os01g71680			M. oryzae specific	7.22268	51.9695	10.0515	59.4656	0_0_1_1_1		0_0_P_P_P
Os01g71690			M. oryzae specific	509.061	1740.88	371.274	2281.26	0_0_1_1_1		0_0_P_P_P
Os01g71700			M. oryzae specific	8.95579	139.298	5.81718	107.035	0_0_1_1_1		M_0_P_P_P
Os01g71760			M. oryzae specific	3.6881	344.837	8.17897	236.057	0_0_1_1_1		P_0_P_P_P
Os01g72049			M. oryzae specific	343.568	455.831	354.737	852.021	0_0_0_1_1		0_P_0_P_P
Os01g72120			M. oryzae specific	161.389	606.429	165.12	597.876	0_0_1_1_1		0_0_P_P_P
Os01g72130			M. oryzae specific	252.037	907.934	287.726	954.964	0_0_1_1_1		0_0_P_P_P
Os01g72140			M. oryzae specific	4.83146	41.6128	5.89623	27.6334	0_0_1_1_1		0_0_P_P_P
Os01g72150			M. oryzae specific	4.25423	73.5659	3.6235	41.0785	0_0_1_1_1		0_M_P_P_P
Os01g72160			M. oryzae specific	1.08396	23.1684	4.39991	7.2402	0_0_1_0_0		P_M_P_P_P
Os01g72420			M. oryzae specific	1103.46	1235.28	920.397	1715.7	0_0_0_1_0		0_0_0_P_P
Os01g72450			M. oryzae specific	1.01346	32.9253	1.28171	33.4972	0_0_1_1_1		0_0_P_P_P
Os01g72460			M. oryzae specific	720.267	3882.99	718.496	6219.78	0_0_1_1_1		0_P_P_P_P
Os01g72470			M. oryzae specific	0	1.35779	0.640857	18.6959	0_0_0_1_1		P_P_P_P_P
Os01g72530	OsCML31		M. oryzae specific	120.141	1790.41	53.2588	2524.84	0_0_1_1_1		M_0_P_P_P
Os01g72570			M. oryzae specific	1096.77	1358.88	1171.25	2008.67	0_0_0_1_0		0_0_0_P_P
Os01g72680			M. oryzae specific	0.577229	16.2634	1.17265	9.89002	0_0_1_1_1		P_M_P_P_P
Os01g72710			M. oryzae specific	36.4215	267.761	30.2507	309.285	0_0_1_1_1		0_0_P_P_P
Os01g72860			M. oryzae specific	1448.99	2191.53	1304.91	2974.01	0_0_0_1_1		0_0_0_P_P
Os01g72900			M. oryzae specific	27.0062	1062.74	34.3969	1530.99	0_0_1_1_1		0_0_P_P_P
Os01g72910			M. oryzae specific	27.8669	1127.02	35.8367	1975.68	0_0_1_1_1		0_P_P_P_P
Os01g72970			M. oryzae specific	64.9251	336.466	37.9054	566.752	0_0_1_1_1		M_P_P_P_P
Os01g73160			M. oryzae specific	95.2207	288.893	100.109	556.194	0_0_1_1_1		0_P_P_P_P
Os01g73200			M. oryzae specific	52.979	5269.85	141.704	5539.53	0_0_1_1_1		P_0_P_P_P
Os01g73500			M. oryzae specific	2541.96	5826.16	2858.58	6250.84	0_0_0_1_1		0_0_P_P_P
Os01g73550			M. oryzae specific	301.24	623.204	285.93	1216.16	0_0_0_1_1		0_P_P_P_P
Os01g73770	OsDREB1F	drought	M. oryzae specific	1.8734	732.039	10.9111	1321.46	0_0_1_1_1		P_P_P_P_P
Os01g73790			M. oryzae specific	231.888	270.343	121.31	375.748	0_0_0_1_0		M_0_0_P_P
Os01g73960	OsDI19-5		M. oryzae specific	5033.01	9090.33	5099.18	14864.4	0_0_0_1_1		0_P_P_P_P
Os01g74020	LUX		M. oryzae specific	124.914	226.857	118.702	610.839	0_0_0_1_1		0_P_P_P_P
Os01g74030			M. oryzae specific	79.5475	91.4926	70.6768	230.544	0_0_0_1_1		0_P_0_P_P
Os01g74040			M. oryzae specific	78.324	160.397	89.621	217.551	0_0_0_1_1		0_0_P_P_P
Os01g74370			M. oryzae specific	52.1105	375.556	22.7696	842.533	0_0_1_1_1		M_P_P_P_P
Os01g74490			M. oryzae specific	46.8871	75.0071	52.6705	191.793	0_0_0_1_1		0_P_P_P_P
Os01g74500			M. oryzae specific	9.3208	52.5343	12.3343	33.5604	0_0_1_0_0		0_M_P_P_P
Os01g74540			M. oryzae specific	157.594	231.483	132.288	466.461	0_0_0_1_1		0_P_0_P_P
Os02g01030			M. oryzae specific	1631.2	2236.41	1461.67	2822.62	0_0_0_1_0		0_0_0_P_P
Os02g01230			M. oryzae specific	180.478	396.44	149.613	739.13	0_0_0_1_1		0_P_P_P_P
Os02g01332			M. oryzae specific	344.921	1301.09	266.868	2544.88	0_0_1_1_1		0_P_P_P_P
Os02g01500			M. oryzae specific	352.481	577.922	286.039	703.343	0_0_0_1_1		0_0_P_P_P
Os02g01550	OsFBL6		M. oryzae specific	25.345	63.9079	19.6248	72.6827	0_0_0_1_0		0_0_P_P_P
Os02g01560			M. oryzae specific	2688.98	8901.01	3052.77	14905.6	0_0_1_1_1		0_P_P_P_P
Os02g01590			M. oryzae specific	3202.07	11074.6	1259.32	22226.3	0_0_1_1_1		M_P_P_P_P
Os02g02130			M. oryzae specific	226.772	576.551	217.992	817.475	0_0_1_1_1		0_0_P_P_P
Os02g02210			M. oryzae specific	0	45.4011	0	10.6497	0_0_1_0_0		0_M_P_P_P
Os02g02320	OsSCP6		M. oryzae specific	353.957	321.849	189.846	666.799	0_0_0_1_0		M_P_0_P_P
Os02g02360			M. oryzae specific	299.737	496.677	344.16	907.525	0_0_0_1_1		0_P_P_P_P
Os02g02410	BiP3	disease	M. oryzae specific	2067.58	4938.8	1538.82	5721.35	0_0_1_1_1		0_0_P_P_P
Os02g02424	ZOS2-02		M. oryzae specific	487.057	780.588	519.91	1304.2	0_0_0_1_1		0_P_P_P_P
Os02g02490			M. oryzae specific	21.0457	23.9105	12.0867	41.6415	0_0_0_1_0		M_P_0_P_P
Os02g02500			M. oryzae specific	5.5615	9.3062	2.03812	19.0751	0_0_0_1_0		M_P_P_P_P
Os02g02600			M. oryzae specific	1577.48	1979.69	1268.06	2338.85	0_0_0_1_0		0_0_0_P_0
Os02g02730			M. oryzae specific	216.259	616.627	164.819	794.755	0_0_1_1_1		0_0_P_P_P
Os02g02780	ACR-kinase		M. oryzae specific	39.0493	156.95	45.8162	295.855	0_0_1_1_1		0_P_P_P_P
Os02g02800			M. oryzae specific	11.1942	34.386	13.8341	89.3139	0_0_0_1_1		0_P_P_P_P
Os02g02850			M. oryzae specific	267.344	534.046	291.654	1021.79	0_0_0_1_1		0_P_P_P_P
Os02g02930			M. oryzae specific	215.83	3844.56	55.003	1481.94	0_0_1_1_0		M_M_P_P_P
Os02g02970			M. oryzae specific	20.0677	81.3666	14.9012	99.6314	0_0_1_1_1		0_0_P_P_P
Os02g02990			M. oryzae specific	404.111	655.882	344.068	1291.5	0_0_0_1_1		0_P_P_P_P
Os02g03000			M. oryzae specific	83.1809	96.5847	51.6994	214.817	0_0_0_1_1		M_P_0_P_P
Os02g03280			M. oryzae specific	1027.14	2710.67	935.836	3358.48	0_0_1_1_1		0_0_P_P_P
Os02g03540			M. oryzae specific	380.059	551.439	398.732	792.427	0_0_0_1_1		0_0_0_P_P
Os02g03730			M. oryzae specific	221.249	523.236	286.723	1000.02	0_0_1_1_1		0_P_P_P_P
Os02g04120			M. oryzae specific	427.061	1184.14	391.434	850.134	0_0_1_1_1		0_0_P_P_P
Os02g04130			M. oryzae specific	135.065	5634.14	144.172	9705.6	0_0_1_1_1		0_P_P_P_P
Os02g04160			M. oryzae specific	612.972	1263.02	1065.13	2283.98	0_0_1_1_1		P_P_P_P_P
Os02g04230			M. oryzae specific	132.992	794.254	181.191	462.888	0_0_1_1_1		0_M_P_P_P
Os02g04369			M. oryzae specific	166.082	262.984	132.95	566.739	0_0_0_1_1		0_P_P_P_P
Os02g04380			M. oryzae specific	10.1697	38.5069	8.56872	76.8188	0_0_0_1_1		0_P_P_P_P
Os02g04530			M. oryzae specific	2.60414	6.87019	1.28171	23.3998	0_0_0_1_1		M_P_P_P_P
Os02g04650			M. oryzae specific	382.869	988.899	313.366	1395.54	0_0_0_1_1		0_0_P_P_P
Os02g04660			M. oryzae specific	243.575	417.681	230.002	855.062	0_0_0_1_1		0_P_P_P_P
Os02g04970			M. oryzae specific	204.184	266.29	187.508	438.949	0_0_0_1_1		0_P_0_P_P
Os02g05040			M. oryzae specific	7.5172	17.7358	2.57992	33.5736	0_0_0_1_0		M_P_P_P_P
Os02g05330			M. oryzae specific	2668.91	4062.43	2489.44	5077.04	0_0_0_1_0		0_0_P_P_P
Os02g05340			M. oryzae specific	1719.48	2698.74	1520.54	3647.12	0_0_0_1_1		0_0_P_P_P
Os02g05400			M. oryzae specific	116.765	156.434	120.064	268.271	0_0_0_1_1		0_P_0_P_P
Os02g05610	ZOS2-03		M. oryzae specific	3.02857	5.96327	2.89358	25.0889	0_0_0_1_1		0_P_P_P_P
Os02g05744			M. oryzae specific	675.142	2367.07	324.724	2324.16	0_0_0_1_1		M_0_P_P_P
Os02g05940			M. oryzae specific	6.85766	21.9298	2.02811	30.6065	0_0_0_1_0		M_0_P_P_P
Os02g05960			M. oryzae specific	96.0942	257.431	72.754	422.728	0_0_0_1_1		0_P_P_P_P
Os02g05970	PSKR		M. oryzae specific	6.71595	121.438	2.24624	238.476	0_0_1_1_1		M_P_P_P_P
Os02g06070			M. oryzae specific	10.8167	16.6315	2.37179	16.034	0_0_0_1_0		M_0_P_P_0
Os02g06130			M. oryzae specific	0.718941	12.4263	0.432734	28.401	0_0_0_1_1		M_P_P_P_P
Os02g06160			M. oryzae specific	6.13943	273.834	1.60538	243.772	0_0_1_1_1		M_0_P_P_P
Os02g06670			M. oryzae specific	4.04202	48.4189	3.75257	125.162	0_0_1_1_1		0_P_P_P_P
Os02g06700			M. oryzae specific	1778.72	5029.85	1998.65	7579.95	0_0_1_1_1		0_0_P_P_P
Os02g06725			M. oryzae specific	31.6398	76.2985	33.7035	142.203	0_0_0_1_1		0_P_P_P_P
Os02g06820			M. oryzae specific	9.67473	7.15001	0	6.73941	0_0_0_1_0		M_0_0_P_0
Os02g06930			M. oryzae specific	184.862	386.721	125.736	707.246	0_0_0_1_1		0_P_P_P_P
Os02g06950	ONAC043		M. oryzae specific	4.69046	142.558	8.67426	94.5793	0_0_1_1_1		P_0_P_P_P
Os02g07050			M. oryzae specific	3.09907	7.54697	2.8871	22.1104	0_0_0_1_1		0_P_P_P_P
Os02g07260			M. oryzae specific	4361.23	10251.3	3348.01	14165.5	0_0_1_1_1		0_0_P_P_P
Os02g07490			M. oryzae specific	614.998	1160.24	475.989	1514.42	0_0_0_1_1		0_0_P_P_P
Os02g07690			M. oryzae specific	1536.95	5274.53	1739.82	4565.59	0_0_1_1_1		0_0_P_P_P
Os02g07730			M. oryzae specific	9.59101	38.6116	5.03076	28.5254	0_0_0_1_0		M_0_P_P_P
Os02g07750			M. oryzae specific	796.976	1936.24	739.854	1679.52	0_0_1_1_1		0_0_P_P_P
Os02g07830	OsHKT1;3		M. oryzae specific	199.568	275.49	209.649	435.426	0_0_0_1_1		0_P_0_P_P
Os02g07870			M. oryzae specific	140.437	116.587	97.4904	227.703	0_0_0_1_0		0_P_0_P_P
Os02g07890			M. oryzae specific	1329.38	3136.54	1590.28	4087.53	0_0_1_1_1		0_0_P_P_P
Os02g07900			M. oryzae specific	13.2798	44.9833	29.3001	136.864	0_0_0_1_1		P_P_P_P_P
Os02g08030			M. oryzae specific	5.11418	63.1115	7.15145	32.9266	0_0_1_1_1		0_M_P_P_P
Os02g08270			M. oryzae specific	4.32474	80.7716	3.00265	178.488	0_0_1_1_1		0_P_P_P_P
Os02g08420			M. oryzae specific	1045.94	2223.92	843.615	2094.44	0_0_1_1_1		0_0_P_P_P
Os02g08440	OsWRKY71	disease	M. oryzae specific	3930.73	10844.3	2723.81	22070	0_0_1_1_1		0_P_P_P_P
Os02g08490			M. oryzae specific	121.009	298.976	103.434	637.514	0_0_0_1_1		0_P_P_P_P
Os02g09050			M. oryzae specific	290.599	999.199	308.156	756.669	0_0_1_1_1		0_0_P_P_P
Os02g09120			M. oryzae specific	1.73169	80.3733	3.10171	202.137	0_0_1_1_1		P_P_P_P_P
Os02g09240			M. oryzae specific	229.674	400.889	184.422	436.908	0_0_0_1_0		0_0_P_P_P
Os02g09250			M. oryzae specific	526.662	1904.82	515.569	2354.44	0_0_1_1_1		0_0_P_P_P
Os02g09380			M. oryzae specific	106.272	138.621	120.652	302.206	0_0_0_1_1		0_P_0_P_P
Os02g09440			M. oryzae specific	376.776	524.339	400.292	907.738	0_0_0_1_1		0_P_0_P_P
Os02g09490			M. oryzae specific	612.314	2625.78	286.437	1873.07	0_0_1_1_1		M_0_P_P_P
Os02g09510			M. oryzae specific	2886.98	10150.4	3242.24	16584.6	0_0_1_1_1		0_P_P_P_P
Os02g09600			M. oryzae specific	520.481	885.907	561.306	1199.81	0_0_0_1_1		0_0_P_P_P
Os02g09960			M. oryzae specific	1147.95	2769.51	989.875	2964.05	0_0_1_1_1		0_0_P_P_P
Os02g09980			M. oryzae specific	230.962	546.619	142.493	473.004	0_0_0_1_0		M_0_P_P_P
Os02g09990			M. oryzae specific	181.882	567.662	128.315	680.214	0_0_1_1_1		0_0_P_P_P
Os02g10070			M. oryzae specific	1162.02	2400.62	1137.63	2249.83	0_0_1_1_1		0_0_P_P_P
Os02g10260			M. oryzae specific	1175.31	1713.67	1198.04	2514.27	0_0_0_1_1		0_0_0_P_P
Os02g10510			M. oryzae specific	1063.47	1711.37	864.964	2040.28	0_0_0_1_1		0_0_P_P_P
Os02g10520	OsSub12		M. oryzae specific	174.2	586.237	193.829	427.671	0_0_1_0_0		0_0_P_P_P
Os02g10740			M. oryzae specific	102.929	177.177	96.1685	406.819	0_0_0_1_1		0_P_P_P_P
Os02g10780			M. oryzae specific	1609	2719.59	1547.29	3822.05	0_0_0_1_1		0_0_P_P_P
Os02g11020			M. oryzae specific	117.212	213.687	36.5742	313.844	0_0_0_1_0		M_0_P_P_P
Os02g11070			M. oryzae specific	505.878	5859.36	415.351	11884.7	0_0_1_1_1		0_P_P_P_P
Os02g11680			M. oryzae specific	3.90031	9.32357	0.640857	20.2751	0_0_0_1_0		M_P_P_P_P
Os02g11760	OsABCG39 OsPDR7		M. oryzae specific	154.563	554.548	131.216	1209.8	0_0_1_1_1		0_P_P_P_P
Os02g11830			M. oryzae specific	482.557	681.493	348.55	915.826	0_0_0_1_0		0_0_0_P_P
Os02g11859			M. oryzae specific	137.485	906.068	98.1298	1038.41	0_0_1_1_1		0_0_P_P_P
Os02g11870			M. oryzae specific	14.7993	220.3	9.88341	161.408	0_0_1_1_1		0_0_P_P_P
Os02g11960	OsABCA1		M. oryzae specific	219.844	891.22	209.586	1294.31	0_0_1_1_1		0_0_P_P_P
Os02g11980			M. oryzae specific	0.506728	14.8257	2.56991	25.9347	0_0_1_1_1		P_P_P_P_P
Os02g12020			M. oryzae specific	0.718941	149.289	2.57992	61.4318	0_0_1_1_1		P_M_P_P_P
Os02g12070			M. oryzae specific	19.1136	82.8088	22.8356	78.486	0_0_1_1_1		0_0_P_P_P
Os02g12080			M. oryzae specific	8.53065	55.7284	7.08537	37.8435	0_0_1_1_1		0_0_P_P_P
Os02g12090			M. oryzae specific	50.1737	173.625	59.3061	207.066	0_0_1_1_1		0_0_P_P_P
Os02g12180			M. oryzae specific	0	14.404	3.31983	11.1555	0_0_1_0_1		P_0_P_P_P
Os02g12250			M. oryzae specific	2.38013	41.7225	4.83264	25.8472	0_0_1_1_1		P_M_P_P_P
Os02g12260			M. oryzae specific	0.506728	24.9611	3.31983	34.8388	0_0_1_1_1		P_0_P_P_P
Os02g12350			M. oryzae specific	6.42215	48.1063	2.8871	91.5661	0_0_1_1_1		M_P_P_P_P
Os02g12380			M. oryzae specific	83.5408	256.652	68.0107	318.579	0_0_1_1_1		0_0_P_P_P
Os02g12540			M. oryzae specific	1.59068	29.4239	0.640857	26.2171	0_0_1_1_1		M_0_P_P_P
Os02g12560			M. oryzae specific	11.2522	84.502	6.63967	63.9191	0_0_1_1_1		M_0_P_P_P
Os02g12650			M. oryzae specific	2194.55	3362.76	2403.5	4566.16	0_0_0_1_1		0_0_P_P_P
Os02g12680			M. oryzae specific	0	38.7154	0.865468	21.6185	0_0_1_1_1		P_M_P_P_P
Os02g12794			M. oryzae specific	1445.63	2950.51	1385.82	5027.78	0_0_1_1_1		0_P_P_P_P
Os02g12800			M. oryzae specific	703.631	1071.33	677.109	1819.91	0_0_0_1_1		0_P_P_P_P
Os02g12820			M. oryzae specific	37.5871	131.459	43.2458	68.1876	0_0_1_0_0		0_M_P_P_P
Os02g13260			M. oryzae specific	31.414	129.709	11.6969	185.166	0_0_0_1_1		M_0_P_P_P
Os02g13290			M. oryzae specific	188.631	1161.74	209.075	1167.11	0_0_1_1_1		0_0_P_P_P
Os02g13380			M. oryzae specific	1509.07	4554.92	1746.99	4032.63	0_0_1_1_1		0_0_P_P_P
Os02g13530			M. oryzae specific	605.225	1634.73	560.124	2688.67	0_0_1_1_1		0_P_P_P_P
Os02g13630			M. oryzae specific	14.7163	112.59	28.6127	140.435	0_0_1_1_1		P_0_P_P_P
Os02g13640			M. oryzae specific	393.304	623.611	470.977	959.168	0_0_0_1_1		0_P_P_P_P
Os02g13780			M. oryzae specific	2.53364	106.423	2.99616	200.925	0_0_1_1_1		0_P_P_P_P
Os02g13800	OsHsf-05		M. oryzae specific	213.943	2079.81	261.387	3645.29	0_0_1_1_1		0_P_P_P_P
Os02g13870			M. oryzae specific	99.8897	1222.73	54.4079	1180.7	0_0_1_1_1		M_0_P_P_P
Os02g13950			M. oryzae specific	193.931	232.865	172.312	451.162	0_0_0_1_1		0_P_0_P_P
Os02g14480			M. oryzae specific	575.177	1215.74	555.231	1323.15	0_0_0_1_1		0_0_P_P_P
Os02g14630			M. oryzae specific	9.39059	61.0116	2.79452	95.0083	0_0_1_1_1		M_P_P_P_P
Os02g14900			M. oryzae specific	17.9689	35.8901	19.7074	88.4026	0_0_0_1_1		0_P_P_P_P
Os02g14929			M. oryzae specific	47.2163	168.57	38.4537	221.863	0_0_1_1_1		0_0_P_P_P
Os02g15000			M. oryzae specific	1.8029	13.4451	1.07359	18.4391	0_0_0_1_1		M_0_P_P_P
Os02g15230			M. oryzae specific	2794.98	4201.49	2291.36	5829.85	0_0_0_1_1		0_0_0_P_P
Os02g15290			M. oryzae specific	95.7813	82.3087	30.0831	356.859	0_0_0_1_1		M_P_0_P_P
Os02g16040			M. oryzae specific	1246.54	2725.15	1286.62	2639.29	0_0_1_1_1		0_0_P_P_P
Os02g16310			M. oryzae specific	0	1.0129	0	5.32203	0_0_0_1_0		0_P_P_P_P
Os02g16630			M. oryzae specific	303.709	823.988	404.752	620.279	0_0_1_0_0		0_0_P_P_P
Os02g16690			M. oryzae specific	1.01346	12.8639	2.90359	35.6696	0_0_1_1_1		P_P_P_P_P
Os02g16730			M. oryzae specific	0	10.1916	0.865468	4.89095	0_0_1_0_0		P_M_P_P_P
Os02g16850			M. oryzae specific	0.506728	16.4098	2.02811	29.0871	0_0_1_1_1		P_P_P_P_P
Os02g16940	OsSub13		M. oryzae specific	52.3523	5669.2	16.9923	2333.39	0_0_1_1_1		M_M_P_P_P
Os02g17000	OsSub14		M. oryzae specific	16.4583	165.02	3.4289	222.792	0_0_1_1_1		M_0_P_P_P
Os02g17090	OsSub17		M. oryzae specific	44.7754	300.186	21.5109	190.096	0_0_1_1_0		M_M_P_P_P
Os02g17150	OsSub18		M. oryzae specific	0	1.97944	0	5.83172	0_0_0_1_0		0_P_P_P_P
Os02g17370			M. oryzae specific	6.43395	11.0814	4.06623	31.0273	0_0_0_1_0		M_P_P_P_P
Os02g17390			M. oryzae specific	1984.89	3968.77	1967.74	5357.33	0_0_0_1_1		0_0_P_P_P
Os02g17500			M. oryzae specific	6001.18	8559.54	5955.23	15090.2	0_0_0_1_1		0_P_0_P_P
Os02g17534			M. oryzae specific	822.996	4112.91	936.165	3503.32	0_0_1_1_1		0_0_P_P_P
Os02g17600			M. oryzae specific	1.66119	26.5591	6.96334	8.36949	0_0_1_0_0		P_M_P_0_P
Os02g18180	OsABCE1		M. oryzae specific	34.1956	109.523	31.6785	289.036	0_0_1_1_1		0_P_P_P_P
Os02g18380			M. oryzae specific	2545.06	6144.43	2922.22	7898.3	0_0_1_1_1		0_0_P_P_P
Os02g18390			M. oryzae specific	32.6042	92.4802	33.9642	130.838	0_0_0_1_1		0_0_P_P_P
Os02g18550			M. oryzae specific	842.952	2240.86	985.603	3221.36	0_0_1_1_1		0_0_P_P_P
Os02g18640	OsFBX45		M. oryzae specific	202.601	517.376	195.198	381.711	0_0_1_0_0		0_0_P_P_P
Os02g18940			M. oryzae specific	237.857	290.25	241.921	570.014	0_0_0_1_1		0_P_0_P_P
Os02g19680			M. oryzae specific	0	15.1866	0	83.6692	0_0_1_1_1		0_P_P_P_P
Os02g19770			M. oryzae specific	853.309	1935.04	877.035	3144.01	0_0_1_1_1		0_P_P_P_P
Os02g20040			M. oryzae specific	90.1206	191.535	58.6364	335.782	0_0_0_1_1		M_P_P_P_P
Os02g20860			M. oryzae specific	159.623	230.249	140.847	324.476	0_0_0_1_0		0_0_0_P_P
Os02g20930			M. oryzae specific	1054.29	1475.72	1200.28	2369.5	0_0_0_1_1		0_P_0_P_P
Os02g20970			M. oryzae specific	216.267	488.475	149.355	567.519	0_0_1_1_1		0_0_P_P_P
Os02g21040			M. oryzae specific	730.703	1910.42	405.362	2382.63	0_0_0_1_1		M_0_P_P_P
Os02g21080			M. oryzae specific	812.635	1339.49	785.591	1568.54	0_0_0_1_0		0_0_P_P_P
Os02g21300			M. oryzae specific	15.1657	27.1028	19.9384	69.1227	0_0_0_1_1		0_P_P_P_P
Os02g21660			M. oryzae specific	680.08	2148.46	775.629	3676.64	0_0_1_1_1		0_P_P_P_P
Os02g21700			M. oryzae specific	84.5791	1061.44	56.5593	1974.27	0_0_1_1_1		0_P_P_P_P
Os02g22130	OsGAP1	disease	M. oryzae specific	2464.04	5898.31	2587.04	4474.72	0_0_1_0_0		0_0_P_P_P
Os02g22160			M. oryzae specific	100.179	1421.08	69.6266	1587.78	0_0_1_1_1		0_0_P_P_P
Os02g22380			M. oryzae specific	848.658	2028.32	545.931	2864.24	0_0_0_1_1		M_0_P_P_P
Os02g22780			M. oryzae specific	820.232	1465.98	910.795	2104.78	0_0_0_1_1		0_0_P_P_P
Os02g24020			M. oryzae specific	469.492	1259.09	525.356	1622.13	0_0_1_1_1		0_0_P_P_P
Os02g24354			M. oryzae specific	1936.45	3321.47	2253.35	4415.77	0_0_0_1_1		0_0_P_P_P
Os02g26160			M. oryzae specific	1.73169	11.7306	0.432734	46.7167	0_0_0_1_1		M_P_P_P_P
Os02g26190			M. oryzae specific	132.471	348.333	181.263	584.758	0_0_1_1_1		0_P_P_P_P
Os02g26210			M. oryzae specific	5776.77	19848.2	8682.54	16060.8	0_0_1_0_1		0_0_P_P_P
Os02g26300			M. oryzae specific	110.613	150.966	120.434	347.718	0_0_0_1_1		0_P_0_P_P
Os02g26404			M. oryzae specific	200.462	395.143	192.949	504.346	0_0_0_1_1		0_0_P_P_P
Os02g26670			M. oryzae specific	49.5829	258.314	28.3586	124.006	0_0_1_1_1		M_M_P_P_P
Os02g26720			M. oryzae specific	1.01346	62.929	0.640857	86.2231	0_0_1_1_1		M_0_P_P_P
Os02g26794			M. oryzae specific	3.25258	36.7767	2.13718	59.1363	0_0_1_1_1		M_P_P_P_P
Os02g27220			M. oryzae specific	1780.12	3191.13	1450.71	3448.07	0_0_0_1_1		0_0_P_P_P
Os02g27310			M. oryzae specific	244.556	551.914	192.89	452.333	0_0_1_1_0		0_0_P_P_P
Os02g27760			M. oryzae specific	706.341	2328.13	746.835	3318.85	0_0_1_1_1		0_0_P_P_P
Os02g27769			M. oryzae specific	355.098	822.359	444.347	1265.16	0_0_1_1_1		0_P_P_P_P
Os02g27960			M. oryzae specific	254.439	563.644	310.824	951.937	0_0_1_1_1		0_P_P_P_P
Os02g28040			M. oryzae specific	413.748	515.546	389.692	956.252	0_0_0_1_1		0_P_0_P_P
Os02g28180			M. oryzae specific	0.506728	4.04151	0.531794	9.30599	0_0_0_1_0		0_P_P_P_P
Os02g28850			M. oryzae specific	0.577229	5.37041	0	5.61333	0_0_0_1_0		M_0_P_P_P
Os02g28970			M. oryzae specific	9.65042	17.9211	11.6604	43.0539	0_0_0_1_1		0_P_P_P_P
Os02g28980			M. oryzae specific	895.294	1336.94	611.137	1909.66	0_0_0_1_0		0_0_0_P_P
Os02g29000			M. oryzae specific	2.45063	79.663	0	181.074	0_0_1_1_1		M_P_P_P_P
Os02g29464			M. oryzae specific	57.6319	62.7427	36.4415	141.347	0_0_0_1_0		M_P_0_P_P
Os02g29774			M. oryzae specific	22.6711	56.3642	13.4179	52.6768	0_0_0_1_0		M_0_P_P_P
Os02g30050			M. oryzae specific	2410.16	6151.25	2753.76	7059.24	0_0_1_1_1		0_0_P_P_P
Os02g30060			M. oryzae specific	0.718941	75.2111	0	30.8168	0_0_1_1_1		M_M_P_P_P
Os02g30080			M. oryzae specific	134.058	316.205	79.1282	174.896	0_0_0_1_0		M_M_P_P_0
Os02g30190			M. oryzae specific	48.6413	296.369	16.6286	325.367	0_0_1_1_1		M_0_P_P_P
Os02g30540			M. oryzae specific	24.0489	186.745	9.41418	76.8801	0_0_1_1_1		M_M_P_P_P
Os02g30610			M. oryzae specific	1.8734	9.75681	2.14718	19.0434	0_0_0_1_1		0_P_P_P_P
Os02g31080			M. oryzae specific	530.347	755.647	424.874	1003	0_0_0_1_0		0_0_0_P_P
Os02g32030			M. oryzae specific	6397.6	10779.7	6311.45	17648.8	0_0_0_1_1		0_P_P_P_P
Os02g32320			M. oryzae specific	1.22567	98.9815	2.56343	113.844	0_0_1_1_1		P_0_P_P_P
Os02g32350			M. oryzae specific	1695.06	2023.59	1301.12	2680.3	0_0_0_1_0		0_0_0_P_P
Os02g32580			M. oryzae specific	1477.85	2438.29	1006.69	4037.67	0_0_0_1_1		0_P_P_P_P
Os02g32620			M. oryzae specific	58.5147	211.12	60.8756	241.645	0_0_1_1_1		0_0_P_P_P
Os02g32690	OsABCG41 OsPDR2		M. oryzae specific	87.9386	229.044	119.465	412	0_0_1_1_1		0_P_P_P_P
Os02g32740			M. oryzae specific	1.08396	13.7679	0.432734	14.1148	0_0_1_1_1		M_0_P_P_P
Os02g32760			M. oryzae specific	56.4062	273.599	32.3393	442.741	0_0_1_1_1		M_P_P_P_P
Os02g32970			M. oryzae specific	287.594	746.088	265.316	1144.9	0_0_1_1_1		0_P_P_P_P
Os02g32980			M. oryzae specific	1053.84	3093.2	787.088	1577.9	0_0_1_0_0		0_M_P_P_0
Os02g33070			M. oryzae specific	1241.97	3157.65	2087.67	3378.64	0_0_1_0_1		P_0_P_P_P
Os02g33140			M. oryzae specific	1087.73	2833.08	1232.92	3810.32	0_0_1_1_1		0_0_P_P_P
Os02g33330			M. oryzae specific	1959.79	9678.15	1929.61	8772.32	0_0_1_1_1		0_0_P_P_P
Os02g33580			M. oryzae specific	5324.35	6949.08	5552.55	11200.5	0_0_0_1_1		0_P_0_P_P
Os02g33590			M. oryzae specific	8.64947	190.648	8.28803	350.858	0_0_1_1_1		0_P_P_P_P
Os02g33680			M. oryzae specific	171.203	705.761	97.4315	1632.91	0_0_0_1_1		M_P_P_P_P
Os02g33840	OsFBX52		M. oryzae specific	1.22567	4.19232	0.640857	11.7392	0_0_0_1_0		M_P_P_P_P
Os02g34570			M. oryzae specific	257.538	551.113	364.079	933.874	0_0_0_1_1		0_P_P_P_P
Os02g34600			M. oryzae specific	1081.47	2210.7	1199.14	2819.38	0_0_0_1_1		0_0_P_P_P
Os02g34640			M. oryzae specific	15.9301	16.5837	4.27788	32.1296	0_0_0_1_0		M_P_0_P_P
Os02g35010			M. oryzae specific	2509.56	3083.77	2070.1	3975.27	0_0_0_1_0		0_0_0_P_P
Os02g35020			M. oryzae specific	5.40869	168.731	0.432734	170.818	0_0_1_1_1		M_0_P_P_P
Os02g35060			M. oryzae specific	212.797	393.874	248.188	721.695	0_0_0_1_1		0_P_P_P_P
Os02g35329			M. oryzae specific	104.048	695.086	28.1209	597.453	0_0_0_1_0		M_0_P_P_P
Os02g35440			M. oryzae specific	2.30892	38.0737	5.13982	23.7071	0_0_1_1_1		P_M_P_P_P
Os02g35460	ZOS2-10		M. oryzae specific	10.4642	58.1588	12.744	61.8451	0_0_1_1_1		0_0_P_P_P
Os02g35490			M. oryzae specific	45.0831	901.153	86.6713	431.898	0_0_1_0_1		P_M_P_P_P
Os02g35830			M. oryzae specific	2193.06	2141.21	1870.85	3882.55	0_0_0_1_0		0_P_0_P_P
Os02g35950			M. oryzae specific	1571.79	2843.36	1704.69	4792.85	0_0_0_1_1		0_P_P_P_P
Os02g36020			M. oryzae specific	0	29.489	0	9.094	0_0_1_1_0		0_M_P_P_P
Os02g36070			M. oryzae specific	47.0013	2349.13	33.8885	890.894	0_0_1_1_1		0_M_P_P_P
Os02g36140			M. oryzae specific	17.0488	1819.6	10.2006	713.008	0_0_1_1_1		M_M_P_P_P
Os02g36190			M. oryzae specific	120.855	7574.1	100.37	2203.53	0_0_1_1_1		0_M_P_P_P
Os02g36280			M. oryzae specific	151.176	2431.01	124.728	985.966	0_0_1_1_1		0_M_P_P_P
Os02g36285			M. oryzae specific	0	41.6487	0	12.4306	0_0_1_1_1		0_M_P_P_P
Os02g36320			M. oryzae specific	2.01511	24.3234	0	39.9132	0_0_1_1_1		M_P_P_P_P
Os02g36330			M. oryzae specific	190.639	557.935	179.757	509.974	0_0_1_1_1		0_0_P_P_P
Os02g36490			M. oryzae specific	1766.33	2933.31	2283.96	4641.6	0_0_0_1_1		0_P_P_P_P
Os02g36619			M. oryzae specific	7.01118	18.5542	9.68529	76.6449	0_0_0_1_1		0_P_P_P_P
Os02g36710			M. oryzae specific	1079.31	2259.43	1127.19	3970.73	0_0_1_1_1		0_P_P_P_P
Os02g36890			M. oryzae specific	2.45134	116.174	5.55607	159.303	0_0_1_1_1		P_0_P_P_P
Os02g37000			M. oryzae specific	124.658	402.707	109.907	842.139	0_0_1_1_1		0_P_P_P_P
Os02g37170			M. oryzae specific	0	3.63141	0.531794	18.2865	0_0_0_1_1		P_P_P_P_P
Os02g37180			M. oryzae specific	42.3358	688.896	44.7001	750.007	0_0_1_1_1		0_0_P_P_P
Os02g37250			M. oryzae specific	0	33.6381	0	13.7388	0_0_1_1_1		0_M_P_P_P
Os02g37260			M. oryzae specific	0	17.9429	0	10.7643	0_0_1_1_1		0_M_P_P_P
Os02g37280			M. oryzae specific	51.9025	209.777	23.9747	89.0375	0_0_1_1_0		M_M_P_P_P
Os02g37570			M. oryzae specific	0.577229	13.2767	1.60538	29.3766	0_0_0_1_1		P_P_P_P_P
Os02g37862			M. oryzae specific	1404.91	4250.97	1445.46	7789.63	0_0_1_1_1		0_P_P_P_P
Os02g37920			M. oryzae specific	87.9296	120.814	107.978	301.933	0_0_0_1_1		0_P_0_P_P
Os02g37930			M. oryzae specific	707.808	1318.82	616.236	2116.22	0_0_0_1_1		0_P_P_P_P
Os02g38010			M. oryzae specific	0.506728	12.8261	1.83	14.2339	0_0_1_1_1		P_0_P_P_P
Os02g38290			M. oryzae specific	0	5.22841	1.28171	15.3098	0_0_0_1_1		P_P_P_P_P
Os02g38320	BTBZ3		M. oryzae specific	16.1431	155.048	17.6592	180.853	0_0_1_1_1		0_0_P_P_P
Os02g38340			M. oryzae specific	316.172	457.313	239.074	768.268	0_0_0_1_1		0_P_0_P_P
Os02g38386			M. oryzae specific	36.2695	60.4082	25.5741	101.35	0_0_0_1_0		0_P_P_P_P
Os02g38680			M. oryzae specific	256.206	260.312	242.593	554.339	0_0_0_1_1		0_P_0_P_P
Os02g38840			M. oryzae specific	311.149	923.202	290.723	529.542	0_0_1_0_0		0_M_P_P_P
Os02g38900			M. oryzae specific	1209.19	1811.05	1265.05	2647.02	0_0_0_1_1		0_0_0_P_P
Os02g38910			M. oryzae specific	3.97081	13.9448	0.964528	10.5761	0_0_0_1_0		M_0_P_P_P
Os02g38920			M. oryzae specific	2508.61	4917.91	2164.66	7524.72	0_0_0_1_1		0_P_P_P_P
Os02g39320			M. oryzae specific	1.08396	2.50836	0.531794	8.54341	0_0_0_1_0		M_P_P_P_P
Os02g39330	CHIT1		M. oryzae specific	1507.51	6619.7	2448.52	12588.6	0_0_1_1_1		P_P_P_P_P
Os02g39384			M. oryzae specific	2.67464	5.36313	1.70444	15.9291	0_0_0_1_0		M_P_P_P_P
Os02g39490			M. oryzae specific	110.989	301.098	102.847	139.737	0_0_1_0_0		0_M_P_0_0
Os02g39550			M. oryzae specific	784.123	897.926	639.231	1210.18	0_0_0_1_0		0_0_0_P_P
Os02g39790	adometDC2		M. oryzae specific	2908.2	8144.99	3384.97	13250.1	0_0_1_1_1		0_P_P_P_P
Os02g40260			M. oryzae specific	0	3.06199	0	6.58931	0_0_0_1_1		0_P_P_P_P
Os02g40330			M. oryzae specific	10.2505	42.5457	12.9651	106.191	0_0_1_1_1		0_P_P_P_P
Os02g40410			M. oryzae specific	4.98427	5.38926	0	25.6982	0_0_0_1_0		M_P_0_P_P
Os02g40460			M. oryzae specific	23.5178	58.3312	10.2832	165.309	0_0_0_1_1		M_P_P_P_P
Os02g40514			M. oryzae specific	471.108	1390.94	419.676	1973	0_0_1_1_1		0_0_P_P_P
Os02g40664			M. oryzae specific	143.951	477.304	129.964	745.223	0_0_1_1_1		0_P_P_P_P
Os02g40690			M. oryzae specific	633.864	1001.31	501.565	1187.95	0_0_0_1_0		0_0_P_P_P
Os02g40700			M. oryzae specific	675.275	1466.81	696.075	1269.26	0_0_1_1_0		0_0_P_P_P
Os02g40750			M. oryzae specific	16.1549	36.3742	24.1333	91.7642	0_0_0_1_1		0_P_P_P_P
Os02g40760			M. oryzae specific	0	5.64575	1.50633	12.9332	0_0_0_1_1		P_P_P_P_P
Os02g40784			M. oryzae specific	291.226	1488.5	297.345	2431.76	0_0_1_1_1		0_P_P_P_P
Os02g40830			M. oryzae specific	2290.27	4196.27	2145.3	4148.97	0_0_0_1_0		0_0_P_P_P
Os02g40840			M. oryzae specific	450.351	1024.71	351.317	887.802	0_0_1_1_1		0_0_P_P_P
Os02g40880			M. oryzae specific	1025.52	3768.38	1146.11	5509.58	0_0_1_1_1		0_0_P_P_P
Os02g40900			M. oryzae specific	258.209	394.153	225.421	957.07	0_0_0_1_1		0_P_P_P_P
Os02g41510			M. oryzae specific	27.0746	245.62	12.2452	169.871	0_0_1_1_1		M_0_P_P_P
Os02g41520			M. oryzae specific	570.295	1153.75	694.895	1610.42	0_0_0_1_1		0_0_P_P_P
Os02g41580			M. oryzae specific	1210.7	2052.05	1315.35	2846.71	0_0_0_1_1		0_0_P_P_P
Os02g41590			M. oryzae specific	1372.33	3856.05	792.26	3711.06	0_0_1_1_1		M_0_P_P_P
Os02g41670	OsPAL6 or OsPAL4		M. oryzae specific	31.4029	691.973	22.6674	607.73	0_0_1_1_1		0_0_P_P_P
Os02g41680	PAL labo MB	disease	M. oryzae specific	584.84	3893.71	173.753	1519.64	0_0_1_1_0		M_M_P_P_P
Os02g41760			M. oryzae specific	22.528	78.3477	24.7122	88.1284	0_0_0_1_1		0_0_P_P_P
Os02g41890			M. oryzae specific	83.5699	194.801	55.7161	273.342	0_0_0_1_1		0_0_P_P_P
Os02g41910	OsFBO12		M. oryzae specific	2.30962	5.68778	1.28171	14.7052	0_0_0_1_0		M_P_P_P_P
Os02g42000			M. oryzae specific	12.3376	58.4236	10.6133	74.2893	0_0_1_1_1		0_0_P_P_P
Os02g42150	WAK14		M. oryzae specific	219.928	844.835	120.007	826.718	0_0_1_1_1		M_0_P_P_P
Os02g42300			M. oryzae specific	20.2903	60.5176	16.262	135.995	0_0_0_1_1		0_P_P_P_P
Os02g42310	OsSCP8		M. oryzae specific	1299.98	3699.49	1446.06	2445.63	0_0_1_0_1		0_0_P_P_P
Os02g42520			M. oryzae specific	509.581	835.798	403.644	867.259	0_0_0_1_0		0_0_P_P_P
Os02g42640			M. oryzae specific	9.2621	85.0455	32.2402	72.8392	0_0_1_0_1		P_0_P_P_P
Os02g42650			M. oryzae specific	0	3.80974	0	5.50556	0_0_0_1_0		0_0_P_P_P
Os02g42740			M. oryzae specific	46.3088	83.1042	33.3133	230.305	0_0_0_1_1		0_P_P_P_P
Os02g42780			M. oryzae specific	4.18232	37.4764	0.432734	16.8058	0_0_1_1_0		M_M_P_P_P
Os02g42990	OsSAUR11		M. oryzae specific	338.851	708.898	295.464	705.262	0_0_0_1_1		0_0_P_P_P
Os02g43020			M. oryzae specific	710.822	1252.98	572.815	1826.19	0_0_0_1_1		0_0_P_P_P
Os02g43470	OsGDH3		M. oryzae specific	16.4501	242.717	9.19309	91.4957	0_0_1_1_1		M_M_P_P_P
Os02g43519			M. oryzae specific	1019.3	2556.64	1068.58	3317.63	0_0_1_1_1		0_0_P_P_P
Os02g43660			M. oryzae specific	25.5551	19.0776	12.8396	62.2755	0_0_0_1_0		M_P_0_P_P
Os02g43720			M. oryzae specific	357.535	539.255	350.439	738.849	0_0_0_1_1		0_0_0_P_P
Os02g43740			M. oryzae specific	25.2635	180.62	17.207	410.675	0_0_1_1_1		0_P_P_P_P
Os02g43790	AP59, OsBIERF3	drought	M. oryzae specific	698.721	3202.84	363.288	2701.84	0_0_1_1_1		M_0_P_P_P
Os02g43900			M. oryzae specific	2.23841	3.16923	0	7.86407	0_0_0_1_0		M_P_0_P_P
Os02g43912			M. oryzae specific	60.5777	109.854	43.7716	114.548	0_0_0_1_0		0_0_P_P_P
Os02g43970	OsARAG1		M. oryzae specific	28.3851	49.349	7.69325	64.5533	0_0_0_1_0		M_0_P_P_P
Os02g44000			M. oryzae specific	177.586	324.884	183.278	431.545	0_0_0_1_1		0_0_P_P_P
Os02g44090			M. oryzae specific	19.4676	49.1921	24.2759	95.2854	0_0_0_1_1		0_P_P_P_P
Os02g44480			M. oryzae specific	1.08396	7.42816	0.432734	16.0771	0_0_0_1_1		M_P_P_P_P
Os02g44490			M. oryzae specific	1.08396	11.8307	0.865468	16.9485	0_0_0_1_1		0_0_P_P_P
Os02g44880			M. oryzae specific	442.438	2640.14	318.844	2618.39	0_0_1_1_1		0_0_P_P_P
Os02g44930			M. oryzae specific	709.747	770.344	562.443	1213.89	0_0_0_1_0		0_P_0_P_P
Os02g45040			M. oryzae specific	12.538	135.405	19.3076	57.2828	0_0_1_0_1		P_M_P_P_P
Os02g45100			M. oryzae specific	2.30962	49.6626	1.92906	71.6626	0_0_1_1_1		0_0_P_P_P
Os02g45150			M. oryzae specific	34.8552	81.3665	26.9679	127.184	0_0_0_1_1		0_P_P_P_P
Os02g45170			M. oryzae specific	152.608	529.113	188.529	998.402	0_0_0_1_1		0_P_P_P_P
Os02g45225			M. oryzae specific	9.74452	104.577	25.6564	133.254	0_0_1_1_1		P_0_P_P_P
Os02g45380			M. oryzae specific	1.52018	37.081	4.84265	113.191	0_0_1_1_1		P_P_P_P_P
Os02g45450			M. oryzae specific	10.2387	12.5753	8.22208	36.577	0_0_0_1_0		0_P_0_P_P
Os02g45570			M. oryzae specific	0	35.4305	1.28171	42.0982	0_0_1_1_1		P_0_P_P_P
Os02g45620			M. oryzae specific	1.59068	17.023	1.60538	16.9182	0_0_1_1_1		0_0_P_P_P
Os02g45760			M. oryzae specific	582.799	999.039	537.519	1005.07	0_0_0_1_0		0_0_P_P_P
Os02g45780			M. oryzae specific	74.3873	1473.29	69.0792	3014.95	0_0_1_1_1		0_P_P_P_P
Os02g45820			M. oryzae specific	302.557	672.496	374.98	755.607	0_0_1_1_1		0_0_P_P_P
Os02g45880			M. oryzae specific	46.6756	184.208	44.1548	131.001	0_0_1_1_1		0_0_P_P_P
Os02g45920			M. oryzae specific	514.66	899.235	465.832	1383.56	0_0_0_1_1		0_P_P_P_P
Os02g45940			M. oryzae specific	98.2052	103.906	69.7973	218.319	0_0_0_1_0		0_P_0_P_P
Os02g46030	CMYB1	drought	M. oryzae specific	856.449	6080.51	833.587	11510.9	0_0_1_1_1		0_P_P_P_P
Os02g46130			M. oryzae specific	1242.96	2060.22	1302.59	3039.7	0_0_0_1_1		0_0_P_P_P
Os02g46150			M. oryzae specific	145.831	310.326	198.388	643.183	0_0_0_1_1		0_P_P_P_P
Os02g46210			M. oryzae specific	163.499	200.086	65.6025	253.106	0_0_0_1_0		M_0_0_P_P
Os02g46500			M. oryzae specific	5.18468	104.74	2.24624	486.03	0_0_1_1_1		M_P_P_P_P
Os02g46560			M. oryzae specific	4.11181	9.1352	1.50633	73.3073	0_0_0_1_0		M_P_P_P_P
Os02g46600			M. oryzae specific	363.099	521.934	202.433	882.81	0_0_0_1_1		M_P_0_P_P
Os02g46650			M. oryzae specific	97.6578	190.51	77.6669	261.993	0_0_0_1_1		0_0_P_P_P
Os02g46680	OsABCB11 OsMDR11		M. oryzae specific	1.15446	1.95192	1.07359	10.6412	0_0_0_1_0		0_P_P_P_P
Os02g46910			M. oryzae specific	131.784	346.653	108.574	777.566	0_0_0_1_1		0_P_P_P_P
Os02g46956			M. oryzae specific	162.344	210.489	146.658	372.474	0_0_0_1_1		0_P_0_P_P
Os02g47110	OsARFB1d		M. oryzae specific	941.788	1261.46	869.418	1648.68	0_0_0_1_0		0_0_0_P_P
Os02g47140			M. oryzae specific	1294.29	3906.33	1428.71	6473.13	0_0_1_1_1		0_P_P_P_P
Os02g47200			M. oryzae specific	1925.67	2789.3	1793.22	5280.04	0_0_0_1_1		0_P_0_P_P
Os02g47370			M. oryzae specific	3.90031	100.174	1.92257	185.36	0_0_1_1_1		M_P_P_P_P
Os02g47490			M. oryzae specific	0	1.39116	0	10.9076	0_0_0_1_0		0_P_P_P_P
Os02g47590	OCT?		M. oryzae specific	669.156	1692.4	626.28	2303.63	0_0_1_1_1		0_0_P_P_P
Os02g47650			M. oryzae specific	311.101	1500.04	314.039	2339.18	0_0_1_1_1		0_P_P_P_P
Os02g47660	CIB1		M. oryzae specific	353.129	1021.49	368.77	1513.89	0_0_1_1_1		0_0_P_P_P
Os02g47760			M. oryzae specific	101.069	177.492	79.3771	409.737	0_0_0_1_1		0_P_P_P_P
Os02g48000			M. oryzae specific	1614.8	2311.64	1707.03	3644.04	0_0_0_1_1		0_P_0_P_P
Os02g48094			M. oryzae specific	0.577229	6.22969	0	6.30584	0_0_0_1_0		M_0_P_P_P
Os02g48110	OsHsp110-2		M. oryzae specific	1030.08	1596.35	743.824	1916.71	0_0_0_1_0		0_0_P_P_P
Os02g48190			M. oryzae specific	163.681	425.244	71.7405	1018.45	0_0_0_1_1		M_P_P_P_P
Os02g48200			M. oryzae specific	5.05406	19.5193	0.432734	13.6592	0_0_0_1_0		M_0_P_P_P
Os02g48210			M. oryzae specific	54.949	516.549	23.2022	457.629	0_0_1_1_1		M_0_P_P_P
Os02g48280			M. oryzae specific	10.8761	34.7526	4.79615	49.2651	0_0_0_1_1		M_0_P_P_P
Os02g48330			M. oryzae specific	27.6214	125.015	24.9462	170.905	0_0_1_1_1		0_0_P_P_P
Os02g48390			M. oryzae specific	712.141	938.718	797.379	1554.84	0_0_0_1_1		0_P_0_P_P
Os02g48470			M. oryzae specific	434.015	891.946	290.065	1296.85	0_0_0_1_0		0_0_P_P_P
Os02g48630			M. oryzae specific	592.668	1054.38	667.519	1356.5	0_0_0_1_1		0_0_P_P_P
Os02g48660			M. oryzae specific	2037.37	6199.78	2334.58	7733.82	0_0_1_1_1		0_0_P_P_P
Os02g48690			M. oryzae specific	21.6666	447.375	10.7189	244.727	0_0_1_1_1		M_M_P_P_P
Os02g48710			M. oryzae specific	88.629	600.494	36.178	898.237	0_0_1_1_1		M_0_P_P_P
Os02g48720			M. oryzae specific	6802.74	13049.2	6509.59	17424.7	0_0_0_1_1		0_0_P_P_P
Os02g48770			M. oryzae specific	68.1841	803.087	28.5201	365.942	0_0_1_1_0		M_M_P_P_P
Os02g48860			M. oryzae specific	490.139	1226.63	500.169	1093.76	0_0_1_1_1		0_0_P_P_P
Os02g48870			M. oryzae specific	517.999	2310.62	363.798	1529.18	0_0_1_1_1		0_0_P_P_P
Os02g48880			M. oryzae specific	208.536	256.434	149.759	327.2	0_0_0_1_0		0_0_0_P_P
Os02g48980			M. oryzae specific	1001.58	1606.92	869.805	3341.7	0_0_0_1_1		0_P_P_P_P
Os02g48990			M. oryzae specific	281.421	353.818	192.436	507.739	0_0_0_1_0		0_0_0_P_P
Os02g49360			M. oryzae specific	110.671	265.893	124.94	560.209	0_0_0_1_1		0_P_P_P_P
Os02g49460			M. oryzae specific	69.8879	89.0072	42.9291	133.864	0_0_0_1_0		M_0_0_P_P
Os02g49480			M. oryzae specific	40.0882	200.358	49.833	280.18	0_0_1_1_1		0_0_P_P_P
Os02g49550			M. oryzae specific	394.825	594.466	330.105	964.417	0_0_0_1_1		0_P_0_P_P
Os02g49620			M. oryzae specific	269.983	319.159	228.741	521.027	0_0_0_1_0		0_P_0_P_P
Os02g49780			M. oryzae specific	378.892	677.851	503.622	1158.19	0_0_0_1_1		0_P_P_P_P
Os02g50110			M. oryzae specific	8.95508	239.99	19.3342	389.379	0_0_1_1_1		P_P_P_P_P
Os02g50350	GLN1-3???, OsDHODH1		M. oryzae specific	696.825	1089.65	651.973	1812.99	0_0_0_1_1		0_P_P_P_P
Os02g50370			M. oryzae specific	142.549	209.076	120.533	296.343	0_0_0_1_0		0_0_0_P_P
Os02g50372			M. oryzae specific	31.3779	79.0097	48.7622	201.145	0_0_0_1_1		P_P_P_P_P
Os02g50390			M. oryzae specific	3.32237	76.0135	0.640857	160.146	0_0_1_1_1		M_P_P_P_P
Os02g50400			M. oryzae specific	0	22.1496	0.432734	42.8135	0_0_1_1_1		P_P_P_P_P
Os02g50404			M. oryzae specific	10.0272	101.477	15.7367	156.05	0_0_1_1_1		P_P_P_P_P
Os02g50410			M. oryzae specific	0	27.79	0.640857	18.2609	0_0_1_1_1		P_M_P_P_P
Os02g50450			M. oryzae specific	5.98592	549.812	10.3922	870.494	0_0_1_1_1		P_P_P_P_P
Os02g50460			M. oryzae specific	54.0705	771.895	66.2928	679.607	0_0_1_1_1		0_0_P_P_P
Os02g50470			M. oryzae specific	124.873	734.644	165.301	433.768	0_0_1_1_1		0_M_P_P_P
Os02g50490			M. oryzae specific	174.194	783.872	112.678	1098.29	0_0_1_1_1		M_0_P_P_P
Os02g50600			M. oryzae specific	405.107	3144.67	203.445	5017.04	0_0_1_1_1		M_P_P_P_P
Os02g50690			M. oryzae specific	2.74514	31.8599	2.57992	51.7318	0_0_1_1_1		0_P_P_P_P
Os02g50700			M. oryzae specific	45.0835	88.6392	33.637	103.254	0_0_0_1_0		0_0_P_P_P
Os02g50710			M. oryzae specific	165.688	843.788	163.349	933.915	0_0_1_1_1		0_0_P_P_P
Os02g50730			M. oryzae specific	309.141	1534.2	249.96	1443.42	0_0_1_1_1		0_0_P_P_P
Os02g50820			M. oryzae specific	11.4175	12.0234	7.27052	31.5196	0_0_0_1_0		M_P_0_P_P
Os02g50900			M. oryzae specific	4.53695	5.45447	0	6.87598	0_0_0_1_0		M_0_0_P_0
Os02g50940			M. oryzae specific	413.996	628.278	339.164	756.881	0_0_0_1_0		0_0_P_P_P
Os02g50960			M. oryzae specific	3144.86	4290.77	2988.37	6693.2	0_0_0_1_1		0_P_0_P_P
Os02g51000			M. oryzae specific	40.6067	51.2364	31.2687	92.8301	0_0_0_1_0		0_P_0_P_P
Os02g51110			M. oryzae specific	492.364	837.62	683.636	1544.69	0_0_0_1_1		0_P_P_P_P
Os02g51290			M. oryzae specific	17.1207	40.4156	9.62583	105.067	0_0_0_1_1		M_P_P_P_P
Os02g51350	OsFBK10		M. oryzae specific	629.188	1855.79	649.035	3695.33	0_0_1_1_1		0_P_P_P_P
Os02g51540			M. oryzae specific	26.0039	20.3255	15.8822	58.7472	0_0_0_1_0		M_P_0_P_P
Os02g51730			M. oryzae specific	1.7324	2.57943	0.531794	10.1077	0_0_0_1_0		M_P_0_P_P
Os02g51740			M. oryzae specific	62.6838	682.29	63.8451	442.467	0_0_1_1_1		0_M_P_P_P
Os02g51810			M. oryzae specific	44.0694	60.7149	39.0881	122.608	0_0_0_1_0		0_P_0_P_P
Os02g51950			M. oryzae specific	51.6993	104.036	25.7191	185.359	0_0_0_1_1		M_P_P_P_P
Os02g51970			M. oryzae specific	0.577229	41.0563	0.640857	101.942	0_0_1_1_1		0_P_P_P_P
Os02g52000			M. oryzae specific	0	13.3884	0.640857	19.7822	0_0_1_1_1		P_0_P_P_P
Os02g52030			M. oryzae specific	0	97.4339	1.07359	338.748	0_0_1_1_1		P_P_P_P_P
Os02g52040			M. oryzae specific	22.7857	1071.33	20.9567	2967.12	0_0_1_1_1		0_P_P_P_P
Os02g52150	OsHsp24.0-MI		M. oryzae specific	92.3934	671.861	98.9974	1333.55	0_0_1_1_1		0_P_P_P_P
Os02g52170			M. oryzae specific	74.0706	223.374	13.4804	178.341	0_0_0_1_0		M_0_P_P_P
Os02g52380			M. oryzae specific	9.2385	19.8933	4.72358	32.5582	0_0_0_1_0		M_P_P_P_P
Os02g52540			M. oryzae specific	1.8029	29.9285	1.07359	55.8968	0_0_1_1_1		M_P_P_P_P
Os02g52560			M. oryzae specific	2782.52	3275.03	2216.36	4081.75	0_0_0_1_0		0_0_0_P_0
Os02g52590			M. oryzae specific	0.577229	8.5078	0.865468	28.2733	0_0_0_1_1		0_P_P_P_P
Os02g52860			M. oryzae specific	6506.56	13171.3	6201.45	15922.2	0_0_0_1_1		0_0_P_P_P
Os02g53100	WRKY32		M. oryzae specific	2.60414	131.453	1.73094	110.95	0_0_1_1_1		0_0_P_P_P
Os02g53130	NIA1		M. oryzae specific	1021.4	1897.14	1256.89	7314.3	0_0_0_1_1		0_P_P_P_P
Os02g53160			M. oryzae specific	22.4582	146.783	16.0833	214.394	0_0_1_1_1		0_0_P_P_P
Os02g53410			M. oryzae specific	121.709	359.534	111.97	393.428	0_0_1_1_1		0_0_P_P_P
Os02g53790			M. oryzae specific	337.593	641.374	229.97	556.066	0_0_0_1_0		0_0_P_P_P
Os02g53810			M. oryzae specific	86.9034	144.997	69.8766	286.302	0_0_0_1_1		0_P_P_P_P
Os02g53820			M. oryzae specific	0	5.70077	0.640857	20.4153	0_0_0_1_1		P_P_P_P_P
Os02g54050			M. oryzae specific	0.506728	23.9683	2.57992	72.687	0_0_1_1_1		P_P_P_P_P
Os02g54160	OsEREBP-1 (XB22IP-2)	disease	M. oryzae specific	4509.33	6217.75	4202.03	9554.91	0_0_0_1_1		0_P_0_P_P
Os02g54340			M. oryzae specific	2342.37	3939.65	2115.03	5022.99	0_0_0_1_1		0_0_P_P_P
Os02g54470			M. oryzae specific	2553.22	7054.35	2660.35	7944.75	0_0_1_1_1		0_0_P_P_P
Os02g54520			M. oryzae specific	0.506728	3.588	0	5.86337	0_0_0_1_0		M_P_P_P_P
Os02g54590			M. oryzae specific	24.0364	77.1299	30.9845	165.417	0_0_0_1_1		0_P_P_P_P
Os02g54700			M. oryzae specific	1236.36	2430.36	1462.52	3820.11	0_0_0_1_1		0_P_P_P_P
Os02g55030			M. oryzae specific	318.998	890.421	316.17	690.968	0_0_1_1_1		0_0_P_P_P
Os02g55130	OsSCP10		M. oryzae specific	36.8438	23.6928	8.98497	42.5531	0_0_0_1_0		M_P_M_P_0
Os02g55134			M. oryzae specific	55.605	97.1415	37.0959	197.155	0_0_0_1_1		0_P_P_P_P
Os02g55260			M. oryzae specific	139.856	281.436	177.471	414.42	0_0_0_1_1		0_0_P_P_P
Os02g55330	OsPOP6		M. oryzae specific	38.5666	129.397	23.8462	165.91	0_0_1_1_1		M_0_P_P_P
Os02g55370			M. oryzae specific	549.648	1334.29	549.533	1938.16	0_0_1_1_1		0_0_P_P_P
Os02g55420	OsAAT1		M. oryzae specific	2348.83	2870.33	1879.17	3907	0_0_0_1_0		0_0_0_P_P
Os02g55440			M. oryzae specific	1940.65	2509.13	1642.28	3592.11	0_0_0_1_0		0_0_0_P_P
Os02g55470			M. oryzae specific	395.168	597.714	349.936	759.848	0_0_0_1_0		0_0_0_P_P
Os02g55500			M. oryzae specific	2.66355	23.2176	0.640857	45.0766	0_0_1_1_1		M_P_P_P_P
Os02g55940			M. oryzae specific	354.566	501.205	373.715	843.2	0_0_0_1_1		0_P_0_P_P
Os02g55970			M. oryzae specific	122.401	434.95	72.758	539.033	0_0_1_1_1		M_0_P_P_P
Os02g56014			M. oryzae specific	654.668	1405.57	726.687	2014.37	0_0_1_1_1		0_0_P_P_P
Os02g56020			M. oryzae specific	191.396	297.405	223.601	528.684	0_0_0_1_1		0_P_P_P_P
Os02g56100			M. oryzae specific	4.76025	5.34723	1.2982	15.9589	0_0_0_1_0		M_P_0_P_P
Os02g56300			M. oryzae specific	150.735	531.515	131.119	445.882	0_0_1_1_1		0_0_P_P_P
Os02g56310			M. oryzae specific	232.716	1221.17	237.313	2300.29	0_0_1_1_1		0_P_P_P_P
Os02g56370	OsWAK20		M. oryzae specific	38.4942	331.887	20.3182	147.278	0_0_1_1_0		M_M_P_P_P
Os02g56380	OsWAK21 - OsWAK receptor-like cytoplasmic kinase OsWAK-RLCK, expressed		M. oryzae specific	70.6044	119.682	16.0244	193.222	0_0_0_1_0		M_P_P_P_P
Os02g56420	OsWAK23 - OsWAK short gene, expressed		M. oryzae specific	0	15.9893	0	6.12658	0_0_1_0_0		0_M_P_P_P
Os02g56460	OsCCR1	disease	M. oryzae specific	0	4.15895	0	14.1194	0_0_0_1_1		0_P_P_P_P
Os02g56580			M. oryzae specific	23.6381	65.849	36.6202	111.884	0_0_0_1_1		P_P_P_P_P
Os02g56630	OsWAK24		M. oryzae specific	0.506728	59.1009	0	18.6241	0_0_1_1_1		M_M_P_P_P
Os02g56850			M. oryzae specific	2588.84	5048.6	2478.51	5941.37	0_0_0_1_1		0_0_P_P_P
Os02g56890	CXXXC10		M. oryzae specific	0	2.47651	0	7.27933	0_0_0_1_1		0_P_P_P_P
Os02g56900			M. oryzae specific	1053.99	4443.48	717.741	7317.83	0_0_0_1_1		0_P_P_P_P
Os02g56960			M. oryzae specific	1473.54	6060.17	1583.98	9240.73	0_0_1_1_1		0_P_P_P_P
Os02g56990			M. oryzae specific	522.805	1497.46	642.819	1767.74	0_0_1_1_1		0_0_P_P_P
Os02g57350			M. oryzae specific	13.857	211.185	3.32632	93.7962	0_0_1_1_1		M_M_P_P_P
Os02g57480			M. oryzae specific	546.919	569.647	502.743	1057.97	0_0_0_1_0		0_P_0_P_P
Os02g57540			M. oryzae specific	1326.62	4799.23	1294.01	6657.4	0_0_1_1_1		0_0_P_P_P
Os02g57590			M. oryzae specific	251.962	715.62	253.117	1346.17	0_0_1_1_1		0_P_P_P_P
Os02g57720	OsPIP1-3		M. oryzae specific	3937.68	14655.1	5235.1	16965.4	0_0_1_1_1		0_0_P_P_P
Os02g57790	ZOS2-19		M. oryzae specific	676.515	1539.42	757.548	2072.87	0_0_1_1_1		0_0_P_P_P
Os02g57810			M. oryzae specific	1.94461	58.9279	2.99616	157.768	0_0_1_1_1		P_P_P_P_P
Os02g57940	OsFBX74		M. oryzae specific	20.2799	51.2523	14.1578	83.5287	0_0_0_1_1		0_P_P_P_P
Os02g57980			M. oryzae specific	208.107	211.873	179.776	448.795	0_0_0_1_0		0_P_0_P_P
Os02g58000			M. oryzae specific	2.23912	37.4304	3.42538	40.2302	0_0_1_1_1		P_0_P_P_P
Os02g58020	OsABCF1		M. oryzae specific	1700.92	2710.47	1500.89	3730.62	0_0_0_1_1		0_0_P_P_P
Os02g58300			M. oryzae specific	246.097	267.011	186.981	482.009	0_0_0_1_0		0_P_0_P_P
Os02g58510			M. oryzae specific	267.08	545.36	247.479	531.389	0_0_0_1_0		0_0_P_P_P
Os03g01110			M. oryzae specific	128.063	266.921	154.227	334.106	0_0_0_1_1		0_0_P_P_P
Os03g01530			M. oryzae specific	111.528	313.576	72.1137	550.169	0_0_1_1_1		M_P_P_P_P
Os03g01740	EL2		M. oryzae specific	510.032	1409.95	352.969	1348.76	0_0_1_1_1		0_0_P_P_P
Os03g01900			M. oryzae specific	372.119	912.52	434.323	1745.67	0_0_1_1_1		0_P_P_P_P
Os03g02200			M. oryzae specific	368.636	855.241	396.029	838.345	0_0_1_1_1		0_0_P_P_P
Os03g02260	OsmtHsp70-2		M. oryzae specific	295.932	785.233	209.402	1193.3	0_0_0_1_0		0_P_P_P_P
Os03g02300			M. oryzae specific	23.4355	171.147	23.1853	362.86	0_0_1_1_1		0_P_P_P_P
Os03g02420			M. oryzae specific	974.467	1511.43	1211.18	2315.78	0_0_0_1_1		0_P_P_P_P
Os03g02480			M. oryzae specific	194.885	336.381	221.959	681.142	0_0_0_1_1		0_P_P_P_P
Os03g02514			M. oryzae specific	3411.8	7967.68	2608.96	12063.6	0_0_1_1_1		0_0_P_P_P
Os03g02685			M. oryzae specific	463.035	999.853	515.684	1458.63	0_0_1_1_1		0_0_P_P_P
Os03g02750	OsSub25		M. oryzae specific	642.64	1042.84	477.495	4136.32	0_0_0_1_1		0_P_P_P_P
Os03g02820			M. oryzae specific	26.2776	40.287	23.4499	79.3222	0_0_0_1_0		0_P_P_P_P
Os03g02874			M. oryzae specific	42.2189	229.026	47.3081	401.56	0_0_1_1_1		0_P_P_P_P
Os03g03034			M. oryzae specific	621.101	2316.94	492.803	1874.58	0_0_0_1_0		0_0_P_P_P
Os03g03140			M. oryzae specific	144.559	279.486	189.144	534.803	0_0_0_1_1		0_P_P_P_P
Os03g03164			M. oryzae specific	24.7338	61.9436	2.77804	20.7962	0_0_0_1_0		M_M_P_P_0
Os03g03200			M. oryzae specific	473.001	1903.44	482.16	3047.55	0_0_1_1_1		0_P_P_P_P
Os03g03280			M. oryzae specific	505.587	690.907	488.838	959.994	0_0_0_1_0		0_0_0_P_P
Os03g03390			M. oryzae specific	1233.29	2339.95	1321.55	3248.67	0_0_0_1_1		0_0_P_P_P
Os03g03500			M. oryzae specific	395.506	411.815	244.655	928.474	0_0_0_1_0		M_P_0_P_P
Os03g03520			M. oryzae specific	34.6061	168.701	17.3456	279.297	0_0_1_1_1		M_P_P_P_P
Os03g03540	ONAC056		M. oryzae specific	3.02786	5.26749	0.432734	21.3966	0_0_0_1_1		M_P_P_P_P
Os03g03550			M. oryzae specific	25.4181	259.438	10.1576	560.892	0_0_1_1_1		M_P_P_P_P
Os03g03560			M. oryzae specific	32.1902	84.6426	19.6083	161.592	0_0_0_1_1		M_P_P_P_P
Os03g03680			M. oryzae specific	23.3657	112.188	17.6628	107.505	0_0_1_1_1		0_0_P_P_P
Os03g03700			M. oryzae specific	1120.8	1240.08	844.921	2366.23	0_0_0_1_1		0_P_0_P_P
Os03g03790			M. oryzae specific	434.173	1332.17	147.29	1001.06	0_0_1_1_1		M_0_P_P_P
Os03g03890			M. oryzae specific	245.291	345.374	203.656	447.727	0_0_0_1_0		0_0_0_P_P
Os03g03980			M. oryzae specific	92.9344	126.056	34.4371	277.804	0_0_0_1_0		M_P_0_P_P
Os03g04000	Os4CL?		M. oryzae specific	941.659	2482.36	983.428	2927.65	0_0_1_1_1		0_0_P_P_P
Os03g04110	CEBiP	disease	M. oryzae specific	3515.71	6138.1	2366.86	10008.2	0_0_0_1_1		0_P_P_P_P
Os03g04190			M. oryzae specific	18.3131	59.4712	24.9137	120.392	0_0_0_1_1		0_P_P_P_P
Os03g04370			M. oryzae specific	225.355	737.038	233.468	906.816	0_0_1_1_1		0_0_P_P_P
Os03g04410			M. oryzae specific	1615.78	3478.58	1201.46	4100.37	0_0_1_1_1		0_0_P_P_P
Os03g04590			M. oryzae specific	1701.91	4922.23	1905.46	6723.31	0_0_1_1_1		0_0_P_P_P
Os03g04620			M. oryzae specific	0	7.25849	0.640857	12.6711	0_0_0_1_1		P_P_P_P_P
Os03g04660			M. oryzae specific	110.85	176.506	121.834	423.381	0_0_0_1_1		0_P_P_P_P
Os03g04750			M. oryzae specific	1016.52	2435.77	1121.82	3697.54	0_0_1_1_1		0_P_P_P_P
Os03g04870			M. oryzae specific	0.506728	33.3325	1.07359	26.841	0_0_1_1_1		P_0_P_P_P
Os03g04890			M. oryzae specific	12.5602	193.192	18.5382	207.148	0_0_1_1_1		0_0_P_P_P
Os03g04920	OsABCC13 OsMRP13		M. oryzae specific	733.982	797.032	562.823	1294.72	0_0_0_1_0		0_P_0_P_P
Os03g05110			M. oryzae specific	248.46	258.665	152.321	363.197	0_0_0_1_0		M_0_0_P_0
Os03g05220			M. oryzae specific	83.607	154.758	89.2307	253.251	0_0_0_1_1		0_P_P_P_P
Os03g05260			M. oryzae specific	870.142	1224.78	866.1	1806.54	0_0_0_1_1		0_0_0_P_P
Os03g05290			M. oryzae specific	23188.4	31251.2	14450.8	55825.9	0_0_0_1_0		M_P_0_P_P
Os03g05310			M. oryzae specific	2592.72	3810.68	3123.17	6849.86	0_0_0_1_1		0_P_0_P_P
Os03g05334			M. oryzae specific	9.16729	13.9739	3.33632	38.8149	0_0_0_1_0		M_P_P_P_P
Os03g05520			M. oryzae specific	314.81	621.258	148.683	606.871	0_0_0_1_0		M_0_P_P_P
Os03g05540			M. oryzae specific	141.46	222.354	161.071	380.294	0_0_0_1_1		0_P_P_P_P
Os03g05700			M. oryzae specific	1.15446	60.1266	3.01265	55.0563	0_0_1_1_1		P_0_P_P_P
Os03g05750			M. oryzae specific	321.748	1032.64	130.294	1748.26	0_0_1_1_1		M_P_P_P_P
Os03g05780			M. oryzae specific	2438.36	6205.16	2643.31	5801.3	0_0_1_1_1		0_0_P_P_P
Os03g05820			M. oryzae specific	33.2541	42.5577	23.3709	80.1007	0_0_0_1_0		0_P_0_P_P
Os03g05920			M. oryzae specific	485.069	694.38	454.297	1160.56	0_0_0_1_1		0_P_0_P_P
Os03g05980			M. oryzae specific	946.939	2356.63	1057.36	3154.48	0_0_1_1_1		0_0_P_P_P
Os03g06040			M. oryzae specific	0	10.7045	0	27.2891	0_0_0_1_1		0_P_P_P_P
Os03g06200			M. oryzae specific	1074.98	6272.37	992.09	7501.19	0_0_1_1_1		0_0_P_P_P
Os03g06220			M. oryzae specific	775.938	1250.94	764.536	2380.5	0_0_0_1_1		0_P_P_P_P
Os03g06330			M. oryzae specific	413.352	939.505	314.756	942.729	0_0_0_1_0		0_0_P_P_P
Os03g06520			M. oryzae specific	5919.29	5987.03	3172.87	7931.22	0_0_0_1_0		M_0_0_P_0
Os03g06780			M. oryzae specific	0	25.3538	0.432734	16.1653	0_0_1_1_1		P_M_P_P_P
Os03g06790			M. oryzae specific	1.15446	24.2307	0	14.7148	0_0_1_1_1		M_M_P_P_P
Os03g06800			M. oryzae specific	0	30.0345	0	23.1177	0_0_1_1_1		0_0_P_P_P
Os03g06810			M. oryzae specific	0	208.28	4.53546	134.077	0_0_1_1_1		P_M_P_P_P
Os03g06820			M. oryzae specific	0.506728	118.741	0.640857	118.776	0_0_1_1_1		0_0_P_P_P
Os03g06890			M. oryzae specific	2.45134	21.286	0	49.3274	0_0_1_1_1		M_P_P_P_P
Os03g06900			M. oryzae specific	1.8029	25.8043	1.06359	57.5258	0_0_1_1_1		M_P_P_P_P
Os03g06980			M. oryzae specific	38.3178	150.965	27.8002	283.136	0_0_1_1_1		0_P_P_P_P
Os03g07170			M. oryzae specific	2.74514	12.9044	1.83	14.0088	0_0_0_1_0		0_0_P_P_P
Os03g07200			M. oryzae specific	19.8305	159.426	10.6168	264.658	0_0_0_1_1		M_P_P_P_P
Os03g07450			M. oryzae specific	24.0861	10.5598	7.26404	48.085	0_0_0_1_0		M_P_M_P_P
Os03g07530	OsFBK12		M. oryzae specific	2786.84	4032.76	2817.68	5589.75	0_0_0_1_1		0_0_0_P_P
Os03g07580	OsNucAP1		M. oryzae specific	432.996	626.022	431.891	1186.42	0_0_0_1_1		0_P_0_P_P
Os03g07600			M. oryzae specific	214.306	615.996	268.018	438.095	0_0_1_0_0		0_0_P_P_P
Os03g07840			M. oryzae specific	453.984	1303.83	464.849	2190.09	0_0_1_1_1		0_P_P_P_P
Os03g08010			M. oryzae specific	1423.4	3904.99	1258.07	6833.57	0_0_1_1_1		0_P_P_P_P
Os03g08020			M. oryzae specific	901.287	2164.16	850.828	3742.58	0_0_1_1_1		0_P_P_P_P
Os03g08050			M. oryzae specific	2151.98	5857.58	1994.24	11472.3	0_0_1_1_1		0_P_P_P_P
Os03g08090			M. oryzae specific	7.71761	60.5755	17.6232	113.53	0_0_1_1_1		P_P_P_P_P
Os03g08100			M. oryzae specific	648.268	2754.85	500.608	4878.64	0_0_1_1_1		0_P_P_P_P
Os03g08150			M. oryzae specific	6.63365	17.3459	5.04077	48.441	0_0_0_1_1		0_P_P_P_P
Os03g08170	GUDK	drought	M. oryzae specific	257.566	640.079	263.377	383.049	0_0_1_0_0		0_M_P_0_0
Os03g08250			M. oryzae specific	544.232	607.282	357.903	813.174	0_0_0_1_0		M_0_0_P_0
Os03g08310	OsTIFY11a/OsJAZ9	drought	M. oryzae specific	82.0583	2920.47	47.6502	3125.58	0_0_1_1_1		M_0_P_P_P
Os03g08320			M. oryzae specific	1345.08	6209.4	1154.02	5002.36	0_0_1_1_1		0_0_P_P_P
Os03g08330			M. oryzae specific	1055.95	4729.64	626.3	9533.22	0_0_1_1_1		M_P_P_P_P
Os03g08410			M. oryzae specific	2.02691	418.157	1.60538	408.933	0_0_1_1_1		0_0_P_P_P
Os03g08440			M. oryzae specific	1925.15	5547.39	2062.41	8390.47	0_0_1_1_1		0_0_P_P_P
Os03g08450			M. oryzae specific	981.737	1952.94	1086.54	2692.03	0_0_0_1_1		0_0_P_P_P
Os03g08460			M. oryzae specific	112.668	392.353	199.789	208.023	0_0_1_0_0		P_M_P_0_P
Os03g08520			M. oryzae specific	151.396	1940.39	143.5	3258.56	0_0_1_1_1		0_P_P_P_P
Os03g08700			M. oryzae specific	131.282	233.432	148.254	433.124	0_0_0_1_1		0_P_P_P_P
Os03g08710	THION26		M. oryzae specific	526.321	942.72	494.143	1214.87	0_0_0_1_1		0_0_P_P_P
Os03g08810			M. oryzae specific	204.138	439.93	244.355	779.803	0_0_0_1_1		0_P_P_P_P
Os03g08860			M. oryzae specific	2138.67	3398.89	2181.98	4605.46	0_0_0_1_1		0_0_P_P_P
Os03g08900			M. oryzae specific	520.969	1729.97	724.472	1558.85	0_0_1_1_1		0_0_P_P_P
Os03g08930			M. oryzae specific	0	13.3942	0.640857	31.5132	0_0_1_1_1		P_P_P_P_P
Os03g08999			M. oryzae specific	639.839	2191.2	1044.61	2663.55	0_0_1_1_1		P_0_P_P_P
Os03g09070			M. oryzae specific	130.508	707.967	118.505	1053.7	0_0_1_1_1		0_0_P_P_P
Os03g09140			M. oryzae specific	464.562	762.011	471.845	986.095	0_0_0_1_1		0_0_P_P_P
Os03g09150			M. oryzae specific	0.506728	6.97016	0	6.63022	0_0_0_1_0		M_0_P_P_P
Os03g09230	LTPL69		M. oryzae specific	328.082	906.945	293.651	805.129	0_0_1_1_1		0_0_P_P_P
Os03g09820			M. oryzae specific	0	22.9523	0	36.1936	0_0_1_1_1		0_P_P_P_P
Os03g09840			M. oryzae specific	213.022	353.214	122.28	350.254	0_0_0_1_0		M_0_P_P_P
Os03g09880			M. oryzae specific	451.9	1317.35	458.676	1507.62	0_0_1_1_1		0_0_P_P_P
Os03g09900			M. oryzae specific	2247.6	6744.18	1961.83	6196.26	0_0_1_1_1		0_0_P_P_P
Os03g09910			M. oryzae specific	27.5835	795.338	17.9103	230.235	0_0_1_1_0		M_M_P_P_P
Os03g10030			M. oryzae specific	227.657	2163.23	207.794	1268.33	0_0_1_1_1		0_M_P_P_P
Os03g10050			M. oryzae specific	666.173	725.011	434.135	1560.74	0_0_0_1_1		M_P_0_P_P
Os03g10080			M. oryzae specific	4193.5	14038.1	4254.04	22773.6	0_0_1_1_1		0_P_P_P_P
Os03g10100			M. oryzae specific	453.515	8172.4	545.14	5307.59	0_0_1_1_1		0_M_P_P_P
Os03g10190			M. oryzae specific	437.357	846.462	439.933	1298.61	0_0_0_1_1		0_P_P_P_P
Os03g10240			M. oryzae specific	129.624	140.074	90.625	289.077	0_0_0_1_0		0_P_0_P_P
Os03g10300			M. oryzae specific	13.434	118.346	8.6017	62.0358	0_0_1_1_1		M_M_P_P_P
Os03g10334			M. oryzae specific	0.506728	1.90123	0	5.39352	0_0_0_1_0		M_P_P_P_P
Os03g10340			M. oryzae specific	1550.71	5189.91	1679.06	8786.72	0_0_1_1_1		0_P_P_P_P
Os03g10350			M. oryzae specific	106.808	148.507	77.1844	250.757	0_0_0_1_0		0_P_0_P_P
Os03g10460			M. oryzae specific	68.1902	180.269	82.8982	380.032	0_0_1_1_1		0_P_P_P_P
Os03g10500			M. oryzae specific	657.812	1303.68	458.283	2090.28	0_0_0_1_1		0_P_P_P_P
Os03g10600			M. oryzae specific	47.9947	162.717	54.5966	396.363	0_0_1_1_1		0_P_P_P_P
Os03g10640			M. oryzae specific	892.323	1011.8	244.008	1081.74	0_0_0_1_0		M_0_0_P_0
Os03g10740			M. oryzae specific	5.99772	19.3311	4.74359	58.7923	0_0_0_1_1		0_P_P_P_P
Os03g10750			M. oryzae specific	786.873	1009.94	809.115	1549.92	0_0_0_1_1		0_P_0_P_P
Os03g10920			M. oryzae specific	8.36676	32.6443	5.13982	51.5767	0_0_0_1_1		M_P_P_P_P
Os03g10930			M. oryzae specific	285.232	539.845	295.707	755.688	0_0_0_1_1		0_0_P_P_P
Os03g11040			M. oryzae specific	2.60414	11.0944	4.26435	33.2716	0_0_0_1_1		P_P_P_P_P
Os03g11330			M. oryzae specific	373.937	463.545	241.41	907.11	0_0_0_1_1		M_P_0_P_P
Os03g11340			M. oryzae specific	168.949	279.258	108.615	386.394	0_0_0_1_1		M_0_P_P_P
Os03g11440			M. oryzae specific	1375.26	3050.37	1504.04	2992.4	0_0_1_1_1		0_0_P_P_P
Os03g11510			M. oryzae specific	36.8939	126.705	49.1559	293.752	0_0_1_1_1		0_P_P_P_P
Os03g11590			M. oryzae specific	1499.07	2691.64	1209.58	3050.41	0_0_0_1_1		0_0_P_P_P
Os03g11734			M. oryzae specific	462.165	2599.91	314.688	2270.45	0_0_1_1_1		0_0_P_P_P
Os03g11900	OsMST3		M. oryzae specific	4222.81	26071.2	4155.86	31008.8	0_0_1_1_1		0_0_P_P_P
Os03g11910	OsHsp110-3		M. oryzae specific	743.872	560.678	563.206	1163.55	0_0_0_1_0		0_P_0_P_P
Os03g12110			M. oryzae specific	49.8756	419.91	34.2223	311.975	0_0_1_1_1		0_0_P_P_P
Os03g12180			M. oryzae specific	0.506728	27.3636	2.67898	48.8803	0_0_1_1_1		P_P_P_P_P
Os03g12200	OsFBX81		M. oryzae specific	0	37.9855	0	89.3466	0_0_1_1_1		0_P_P_P_P
Os03g12470	WAK25	disease	M. oryzae specific	623.42	1351.13	760.303	793.565	0_0_1_0_0		0_M_P_0_0
Os03g12500	OsAOS2	disease	M. oryzae specific	434.569	4438.66	113.376	1357.74	0_0_1_1_0		M_M_P_P_P
Os03g12510			M. oryzae specific	3.24078	193.973	4.71061	230.756	0_0_1_1_1		0_0_P_P_P
Os03g12760			M. oryzae specific	0	25.1262	1.71445	50.7434	0_0_1_1_1		P_P_P_P_P
Os03g13040			M. oryzae specific	369.503	753.331	407.929	689.953	0_0_1_0_0		0_0_P_P_P
Os03g13140			M. oryzae specific	1.43788	142.011	2.99616	176.908	0_0_1_1_1		P_0_P_P_P
Os03g13170			M. oryzae specific	2350.43	5279.47	2286.34	6437.61	0_0_1_1_1		0_0_P_P_P
Os03g13300	OsGAD3		M. oryzae specific	48.9391	938.317	48.7467	1324.08	0_0_1_1_1		0_0_P_P_P
Os03g13340			M. oryzae specific	3.6763	106.544	2.78804	175.027	0_0_1_1_1		0_P_P_P_P
Os03g13450			M. oryzae specific	20.6807	92.7035	20.5693	215.441	0_0_0_1_1		0_P_P_P_P
Os03g13540			M. oryzae specific	817.652	1592.07	857.929	4155.92	0_0_0_1_1		0_P_P_P_P
Os03g13560			M. oryzae specific	509.536	731.967	468.93	1526.66	0_0_0_1_1		0_P_0_P_P
Os03g13740			M. oryzae specific	14.3638	1239.65	34.2855	1434.65	0_0_1_1_1		P_0_P_P_P
Os03g13750			M. oryzae specific	1295.6	2367.06	1307.08	2694.32	0_0_0_1_1		0_0_P_P_P
Os03g13800			M. oryzae specific	1726.04	4205.93	1938.01	7944.97	0_0_1_1_1		0_P_P_P_P
Os03g13810			M. oryzae specific	1367.14	1932.8	1335.35	3138.34	0_0_0_1_1		0_P_0_P_P
Os03g14010			M. oryzae specific	8.22363	16.5748	4.15529	54.2603	0_0_0_1_1		M_P_P_P_P
Os03g14030			M. oryzae specific	76.5276	28.8448	10.6794	87.9083	0_0_0_1_0		M_P_M_P_0
Os03g14110			M. oryzae specific	1550.38	3395.25	1692.38	4300.79	0_0_1_1_1		0_0_P_P_P
Os03g14370	OsACR9		M. oryzae specific	435.405	1099.85	365.845	2204.35	0_0_1_1_1		0_P_P_P_P
Os03g14450			M. oryzae specific	1449.36	2869.11	1301.72	3694.29	0_0_0_1_1		0_0_P_P_P
Os03g14530			M. oryzae specific	214.894	608.884	177.063	896.525	0_0_1_1_1		0_0_P_P_P
Os03g14990			M. oryzae specific	1819.84	3716.71	1610.52	3925.84	0_0_1_1_1		0_0_P_P_P
Os03g15000			M. oryzae specific	2884.01	5026.78	3238.49	8846.18	0_0_0_1_1		0_P_P_P_P
Os03g15020			M. oryzae specific	644.936	756.661	336.207	1702.8	0_0_0_1_0		M_P_0_P_P
Os03g15120			M. oryzae specific	127.662	268.608	120.008	344.005	0_0_0_1_1		0_0_P_P_P
Os03g15270			M. oryzae specific	153.782	780.017	185.641	1101.28	0_0_1_1_1		0_0_P_P_P
Os03g15370			M. oryzae specific	4.04131	83.557	5.45701	195.576	0_0_1_1_1		0_P_P_P_P
Os03g15540			M. oryzae specific	249.978	334.123	267.903	614.59	0_0_0_1_1		0_P_0_P_P
Os03g15720			M. oryzae specific	1225.3	2678.98	1384.49	2500.63	0_0_1_0_1		0_0_P_P_P
Os03g15750			M. oryzae specific	191.209	290.828	189.441	421.218	0_0_0_1_1		0_0_P_P_P
Os03g15780	OsASA2		M. oryzae specific	745.14	2703.67	779.385	1899.55	0_0_1_1_1		0_0_P_P_P
Os03g15890			M. oryzae specific	817.249	1458.13	665.12	2704.06	0_0_0_1_1		0_P_P_P_P
Os03g15970			M. oryzae specific	0.506728	2.24611	0	5.54042	0_0_0_1_0		M_P_P_P_P
Os03g16010	BRASSINOSTEROID INSENSITIVE 1-associated receptor kinase 1		M. oryzae specific	453.19	613.694	279.905	1187.65	0_0_0_1_1		M_P_0_P_P
Os03g16020	OsHsp17.4-CI		M. oryzae specific	26.2408	153.342	27.2756	398.845	0_0_0_1_1		0_P_P_P_P
Os03g16030	OsHsp18.0-CI		M. oryzae specific	43.5648	161.504	38.0039	334.144	0_0_0_1_1		0_P_P_P_P
Os03g16260			M. oryzae specific	2.01511	2.08526	1.92257	13.6172	0_0_0_1_0		0_P_0_P_P
Os03g16290			M. oryzae specific	28.4799	23.5307	19.5057	76.5411	0_0_0_1_0		0_P_0_P_P
Os03g16350			M. oryzae specific	251.088	698.969	179.098	1085.45	0_0_1_1_1		0_P_P_P_P
Os03g16400			M. oryzae specific	346.854	557.36	281.594	902.731	0_0_0_1_1		0_P_P_P_P
Os03g16440			M. oryzae specific	432.037	572.29	399.996	977.398	0_0_0_1_1		0_P_0_P_P
Os03g16860	OscHsp70-2		M. oryzae specific	2748.38	9223.45	2129.55	14810.2	0_0_0_1_0		0_P_P_P_P
Os03g16874			M. oryzae specific	231.142	518.538	310.646	611.436	0_0_1_1_1		0_0_P_P_P
Os03g16960			M. oryzae specific	0	22.7001	0	8.59179	0_0_1_1_0		0_M_P_P_P
Os03g17060			M. oryzae specific	180.619	249.132	181.416	489.16	0_0_0_1_1		0_P_0_P_P
Os03g17120			M. oryzae specific	319.545	721.297	229.138	738.444	0_0_1_1_1		0_0_P_P_P
Os03g17432			M. oryzae specific	1.7324	25.1607	2.35531	67.9379	0_0_1_1_1		0_P_P_P_P
Os03g17460			M. oryzae specific	1.29617	21.7763	1.06359	38.9888	0_0_1_1_1		0_P_P_P_P
Os03g17530			M. oryzae specific	0	5.97473	0	8.22366	0_0_0_1_1		0_0_P_P_P
Os03g17680			M. oryzae specific	659.245	1685.34	651.119	861.875	0_0_1_0_0		0_M_P_0_0
Os03g17700	OsMAPK5a /BIMK1/OsMPK5	disease	M. oryzae specific	1685.27	3282.64	992.796	4242.62	0_0_0_1_1		M_0_P_P_P
Os03g17760			M. oryzae specific	5.77371	29.5997	3.95069	46.324	0_0_0_1_1		0_P_P_P_P
Os03g17790	OsRCI2-5	drought	M. oryzae specific	16.6845	1146.81	68.8615	3519.53	0_0_1_1_1		P_P_P_P_P
Os03g17800			M. oryzae specific	365.986	859.102	368.859	1230.02	0_0_1_1_1		0_0_P_P_P
Os03g17850			M. oryzae specific	46.7412	75.0126	26.9184	174.217	0_0_0_1_1		M_P_P_P_P
Os03g17870			M. oryzae specific	2.67464	121.06	9.76138	93.7256	0_0_1_1_1		P_0_P_P_P
Os03g17910			M. oryzae specific	314.304	527.495	370.116	766.849	0_0_0_1_1		0_0_P_P_P
Os03g17980			M. oryzae specific	849.1	2836.7	1063.93	4586.61	0_0_1_1_1		0_P_P_P_P
Os03g17990			M. oryzae specific	984.253	1752.24	993.004	2976.32	0_0_0_1_1		0_P_P_P_P
Os03g18010			M. oryzae specific	23.8034	85.8309	12.734	90.2316	0_0_1_1_1		M_0_P_P_P
Os03g18030			M. oryzae specific	809.109	4485.28	1135.04	4537.88	0_0_1_1_1		0_0_P_P_P
Os03g18150			M. oryzae specific	3343.75	3972.38	2492.79	5274.05	0_0_0_1_0		0_0_0_P_P
Os03g18180			M. oryzae specific	1053.91	1342.52	967.554	2166.87	0_0_0_1_1		0_P_0_P_P
Os03g18190			M. oryzae specific	4.40704	13.184	1.71445	40.5399	0_0_0_1_1		M_P_P_P_P
Os03g18270			M. oryzae specific	114.863	152.306	106.437	257.544	0_0_0_1_0		0_P_0_P_P
Os03g18380			M. oryzae specific	138.326	116.426	85.4295	218.614	0_0_0_1_0		M_P_0_P_P
Os03g18480			M. oryzae specific	1.15446	1.83896	0	5.86871	0_0_0_1_0		M_P_P_P_P
Os03g18490			M. oryzae specific	2.16791	12.6711	3.84162	39.1379	0_0_0_1_1		P_P_P_P_P
Os03g18510			M. oryzae specific	1355.33	1847.94	1356.48	2576.09	0_0_0_1_1		0_0_0_P_P
Os03g18530	ECAGL1		M. oryzae specific	8.01212	21.6512	5.14983	64.3609	0_0_0_1_1		M_P_P_P_P
Os03g18540			M. oryzae specific	187.672	219.874	188.454	417.713	0_0_0_1_1		0_P_0_P_P
Os03g18570			M. oryzae specific	660.123	2147.79	684.491	3374.95	0_0_1_1_1		0_P_P_P_P
Os03g18580			M. oryzae specific	151.511	408.612	144.247	736.921	0_0_1_1_1		0_P_P_P_P
Os03g18590			M. oryzae specific	409.811	709.708	357.527	1077.37	0_0_0_1_1		0_P_P_P_P
Os03g18790			M. oryzae specific	159.791	366.998	187.906	445.922	0_0_0_1_1		0_0_P_P_P
Os03g18810			M. oryzae specific	1353.83	1967.72	1362.16	2519.05	0_0_0_1_0		0_0_0_P_P
Os03g18850			M. oryzae specific	485.556	2762.7	372.317	1563.41	0_0_1_1_1		0_M_P_P_P
Os03g18900			M. oryzae specific	33.5909	32.0487	18.8384	91.0215	0_0_0_1_0		M_P_0_P_P
Os03g18910			M. oryzae specific	161.045	565.995	86.5658	926.802	0_0_1_1_1		M_P_P_P_P
Os03g18970			M. oryzae specific	6.35094	15.0503	0.640857	33.9602	0_0_0_1_1		M_P_P_P_P
Os03g19070			M. oryzae specific	51.1482	186.146	27.5663	302.341	0_0_1_1_1		M_P_P_P_P
Os03g19260			M. oryzae specific	57.4397	133.099	36.7448	100.531	0_0_0_1_0		M_0_P_P_P
Os03g19280			M. oryzae specific	330.036	704.62	288.118	1018.24	0_0_1_1_1		0_0_P_P_P
Os03g19290			M. oryzae specific	120.283	198.625	123.079	1124.51	0_0_0_1_1		0_P_P_P_P
Os03g19370	CPuORF4		M. oryzae specific	21.9611	84.619	32.9632	138.86	0_0_1_1_1		0_P_P_P_P
Os03g19580			M. oryzae specific	1109.62	3074.79	1508.67	1841.04	0_0_1_0_0		0_M_P_0_P
Os03g19720			M. oryzae specific	2853.91	5955.38	2327.99	8546.35	0_0_0_1_1		0_0_P_P_P
Os03g19750			M. oryzae specific	1.59068	1.55201	0	7.5685	0_0_0_1_0		M_P_0_P_P
Os03g19780			M. oryzae specific	8.51885	37.9986	3.52796	82.3284	0_0_0_1_1		M_P_P_P_P
Os03g20020			M. oryzae specific	625.335	962.861	744.57	1722.6	0_0_0_1_1		0_P_P_P_P
Os03g20290			M. oryzae specific	3.16957	46.3394	3.44538	42.9309	0_0_1_1_1		0_0_P_P_P
Os03g20300			M. oryzae specific	177.235	310.798	170.485	407.855	0_0_0_1_0		0_0_P_P_P
Os03g20330			M. oryzae specific	3211.1	8649.02	3699.36	3811.1	0_0_1_0_0		0_M_P_0_0
Os03g20550	WRKY55		M. oryzae specific	117.627	646.085	124.661	475.675	0_0_1_1_1		0_0_P_P_P
Os03g20600			M. oryzae specific	109.723	917.336	102.885	356.909	0_0_1_1_1		0_M_P_P_P
Os03g20670			M. oryzae specific	601.067	1405.39	634.006	2261.78	0_0_1_1_1		0_P_P_P_P
Os03g20840			M. oryzae specific	96.7814	247.061	42.2022	169.011	0_0_0_1_0		M_0_P_P_P
Os03g20850			M. oryzae specific	39.2372	114.787	33.3694	269.399	0_0_1_1_1		0_P_P_P_P
Os03g20949			M. oryzae specific	251.971	1045.25	212.079	1312.54	0_0_1_1_1		0_0_P_P_P
Os03g20970			M. oryzae specific	9.16729	208.424	12.2022	444.838	0_0_1_1_1		0_P_P_P_P
Os03g21030	ONAC039		M. oryzae specific	1645.42	3390.25	2084.15	6359.95	0_0_1_1_1		0_P_P_P_P
Os03g21380	OsCML27		M. oryzae specific	2199.36	4025.42	1783.27	3263.53	0_0_0_1_0		0_0_P_P_0
Os03g21400			M. oryzae specific	226.082	389.911	178.543	600.744	0_0_0_1_0		0_P_P_P_P
Os03g21419			M. oryzae specific	74.6284	300.745	61.8046	350.621	0_0_0_1_1		0_0_P_P_P
Os03g21510			M. oryzae specific	38.4348	34.5303	18.2936	97.3576	0_0_0_1_0		M_P_0_P_P
Os03g21620			M. oryzae specific	583.093	649.942	446.446	891.482	0_0_0_1_0		0_0_0_P_P
Os03g21640			M. oryzae specific	634.513	791.45	445.03	1148.69	0_0_0_1_0		0_0_0_P_P
Os03g21700			M. oryzae specific	1.29617	7.65575	0	6.33998	0_0_0_1_0		M_0_P_P_P
Os03g21710	OsWRKY45-like		M. oryzae specific	59.0637	835.099	44.8488	266.999	0_0_1_1_1		0_M_P_P_P
Os03g21940			M. oryzae specific	2817.32	5900.55	3172.98	7531.95	0_0_1_1_1		0_0_P_P_P
Os03g21950			M. oryzae specific	822.986	2242.67	809.612	2791.32	0_0_1_1_1		0_0_P_P_P
Os03g21960			M. oryzae specific	6.20923	7.52241	0	11.2629	0_0_0_1_0		M_0_0_P_P
Os03g21980			M. oryzae specific	93.315	219.593	112.942	337.067	0_0_0_1_1		0_P_P_P_P
Os03g22120			M. oryzae specific	623.831	838.779	711.808	1735.23	0_0_0_1_1		0_P_0_P_P
Os03g22180			M. oryzae specific	752.263	2366.49	855.567	4438.55	0_0_1_1_1		0_P_P_P_P
Os03g22320			M. oryzae specific	74.7515	109.027	70.7693	197.366	0_0_0_1_0		0_P_0_P_P
Os03g22340			M. oryzae specific	735.98	2108.97	835.232	3180.38	0_0_1_1_1		0_0_P_P_P
Os03g22460			M. oryzae specific	1128.15	3261.93	1116.75	3913.49	0_0_1_1_1		0_0_P_P_P
Os03g22510			M. oryzae specific	29.2465	12.5826	8.56224	34.5795	0_0_0_1_0		M_P_M_P_0
Os03g22570			M. oryzae specific	461.845	612.797	428.032	905.46	0_0_0_1_1		0_0_0_P_P
Os03g22740			M. oryzae specific	151.989	453.754	109.831	898.343	0_0_1_1_1		0_P_P_P_P
Os03g22820			M. oryzae specific	24.8527	333.682	24.6291	199.53	0_0_1_1_1		0_M_P_P_P
Os03g22950			M. oryzae specific	914.659	1679.94	886.464	1781.78	0_0_0_1_1		0_0_P_P_P
Os03g22990	OsFBX84		M. oryzae specific	0.577229	1.43752	0	8.90407	0_0_0_1_0		M_P_P_P_P
Os03g24070			M. oryzae specific	3.46479	9.79323	1.71445	23.1334	0_0_0_1_1		M_P_P_P_P
Os03g24100			M. oryzae specific	98.929	432.791	56.4951	525.467	0_0_1_1_1		M_0_P_P_P
Os03g24130	CXXC1		M. oryzae specific	0.506728	21.3061	0.640857	14.8887	0_0_1_1_1		0_0_P_P_P
Os03g24760			M. oryzae specific	0.506728	23.4854	0	10.6049	0_0_1_1_0		M_M_P_P_P
Os03g25050			M. oryzae specific	124.033	402.365	100.929	700.395	0_0_1_1_1		0_P_P_P_P
Os03g25330			M. oryzae specific	15.5769	35.4397	8.3241	36.1509	0_0_0_1_0		M_0_P_P_P
Os03g25380			M. oryzae specific	1.08396	8.68597	0.964528	18.7848	0_0_0_1_1		0_P_P_P_P
Os03g25620			M. oryzae specific	379.34	509.992	392.101	936.788	0_0_0_1_1		0_P_0_P_P
Os03g25680			M. oryzae specific	0.718941	4.77194	0	10.2183	0_0_0_1_0		M_P_P_P_P
Os03g25690			M. oryzae specific	8.50847	20.9887	10.815	56.1906	0_0_0_1_1		0_P_P_P_P
Os03g25750			M. oryzae specific	315.643	708.731	215.139	844.091	0_0_1_1_1		0_0_P_P_P
Os03g25960			M. oryzae specific	413.153	531.543	475.454	1256.31	0_0_0_1_1		0_P_0_P_P
Os03g26229			M. oryzae specific	122.865	359.661	144.884	706.466	0_0_1_1_1		0_P_P_P_P
Os03g26460			M. oryzae specific	794.678	1613.62	684.254	1791.74	0_0_0_1_1		0_0_P_P_P
Os03g26800	LTPL51		M. oryzae specific	6.70486	41.7257	15.1854	46.1519	0_0_1_1_1		P_0_P_P_P
Os03g26870			M. oryzae specific	820.129	1258.07	805.638	1537.9	0_0_0_1_0		0_0_P_P_P
Os03g26910	OsTPP9		M. oryzae specific	165.308	602.853	190.566	452.282	0_0_1_1_1		0_0_P_P_P
Os03g26990			M. oryzae specific	36.1162	297.38	32.3853	164.399	0_0_1_1_1		0_M_P_P_P
Os03g27080			M. oryzae specific	761.933	1439.16	444.419	1120.05	0_0_0_1_0		M_0_P_P_0
Os03g27230			M. oryzae specific	1038.12	1513.66	535.886	1675.63	0_0_0_1_0		M_0_0_P_P
Os03g27260			M. oryzae specific	836.248	2478.7	750.481	4345.05	0_0_1_1_1		0_P_P_P_P
Os03g27290			M. oryzae specific	732.842	1409.58	596.354	1680.3	0_0_0_1_1		0_0_P_P_P
Os03g27480	OsSCP14		M. oryzae specific	1.15446	16.2128	5.70811	13.3291	0_0_1_0_1		P_0_P_P_P
Os03g27590	OsSCP18		M. oryzae specific	428.396	1116.15	259.46	758.551	0_0_1_1_0		M_0_P_P_P
Os03g27990			M. oryzae specific	366.801	695.653	198.858	934.694	0_0_0_1_1		M_0_P_P_P
Os03g28400			M. oryzae specific	328.674	463.565	277.064	691.161	0_0_0_1_1		0_0_0_P_P
Os03g28410			M. oryzae specific	669.469	1730.49	724.066	2807.97	0_0_1_1_1		0_P_P_P_P
Os03g28940	pnFL-2 JAZ2 orthologue ?		M. oryzae specific	4091.5	6205.18	3903.55	8377.91	0_0_0_1_0		0_0_P_P_P
Os03g29190			M. oryzae specific	377.351	2752.99	369.911	1234.73	0_0_1_0_0		0_M_P_P_P
Os03g29240			M. oryzae specific	324.108	885.71	285.326	1278.48	0_0_1_1_1		0_0_P_P_P
Os03g29250			M. oryzae specific	72.5991	332.155	80.7636	638.718	0_0_1_1_1		0_P_P_P_P
Os03g29260			M. oryzae specific	512.658	1231.29	502.892	1758.31	0_0_1_1_1		0_0_P_P_P
Os03g29410			M. oryzae specific	154.8	580.722	92.0721	511.268	0_0_1_1_1		M_0_P_P_P
Os03g29460			M. oryzae specific	2341.32	7338.2	2636.89	10058.4	0_0_1_1_1		0_0_P_P_P
Os03g29740			M. oryzae specific	83.8841	277.02	116.648	380.712	0_0_1_1_1		0_0_P_P_P
Os03g29850	osZIP2		M. oryzae specific	1083.04	5208.42	1327.57	2746.13	0_0_1_1_1		0_M_P_P_P
Os03g30130			M. oryzae specific	54.2358	340.325	24.5895	145.115	0_0_1_1_0		M_M_P_P_P
Os03g30630			M. oryzae specific	0.506728	3.70249	0	10.8994	0_0_0_1_1		M_P_P_P_P
Os03g30830			M. oryzae specific	59.8098	66.7731	29.1021	140.679	0_0_0_1_0		M_P_0_P_P
Os03g30890			M. oryzae specific	36	103.743	19.113	97.8114	0_0_0_1_0		M_0_P_P_P
Os03g31090			M. oryzae specific	329.781	832.755	328.241	1205.43	0_0_1_1_1		0_0_P_P_P
Os03g31134			M. oryzae specific	388.683	1040.75	465.819	1585.49	0_0_1_1_1		0_P_P_P_P
Os03g31240	ZOS3-10		M. oryzae specific	0	3.10249	0	8.50748	0_0_0_1_1		0_P_P_P_P
Os03g31300			M. oryzae specific	1232.19	1044.23	953.143	2079.7	0_0_0_1_0		0_P_0_P_P
Os03g32040			M. oryzae specific	7.3064	54.7211	10.1806	27.7636	0_0_1_0_0		0_M_P_P_P
Os03g32220	ZOS3-11		M. oryzae specific	0.577229	35.0654	1.07359	22.4658	0_0_1_1_1		P_M_P_P_P
Os03g32230	ZOS3-12		M. oryzae specific	43.9813	2388.38	37.9884	4594.57	0_0_1_1_1		0_P_P_P_P
Os03g32420			M. oryzae specific	39.8738	279.823	49.6583	301.947	0_0_1_1_1		0_0_P_P_P
Os03g32580	BAK		M. oryzae specific	8152.11	23781.8	9263.32	14496.2	0_0_1_0_0		0_M_P_P_P
Os03g32630	OsABCF2		M. oryzae specific	921.953	1328.5	1038.6	2052.24	0_0_0_1_1		0_P_0_P_P
Os03g33520			M. oryzae specific	1.59068	76.9982	0.432734	106.906	0_0_1_1_1		M_0_P_P_P
Os03g33580			M. oryzae specific	254.129	615.287	302.298	724.863	0_0_1_1_1		0_0_P_P_P
Os03g35600			M. oryzae specific	117.3	146.201	66.4942	168.961	0_0_0_1_0		M_0_0_P_0
Os03g36279			M. oryzae specific	3.39287	11.1551	1.59538	27.7401	0_0_0_1_1		M_P_P_P_P
Os03g36780			M. oryzae specific	1057.06	1537.33	1083.23	2231.24	0_0_0_1_1		0_0_0_P_P
Os03g37090			M. oryzae specific	173.3	789.351	151.783	485.976	0_0_1_1_1		0_M_P_P_P
Os03g37100			M. oryzae specific	35.6696	66.2676	40.6563	125.709	0_0_0_1_1		0_P_P_P_P
Os03g37290			M. oryzae specific	1.01346	352.027	0	111.804	0_0_1_1_1		M_M_P_P_P
Os03g37490			M. oryzae specific	1605.81	2943.19	1443.63	4311.14	0_0_0_1_1		0_0_P_P_P
Os03g37830			M. oryzae specific	3736.1	10996.5	3019.45	18217.6	0_0_1_1_1		0_P_P_P_P
Os03g37970			M. oryzae specific	1379.29	3459.18	1402.53	4966.43	0_0_1_1_1		0_0_P_P_P
Os03g38000			M. oryzae specific	3175.97	7031.7	3489.37	10550.5	0_0_1_1_1		0_0_P_P_P
Os03g38260			M. oryzae specific	604.086	1475.79	552.321	2235.12	0_0_1_1_1		0_0_P_P_P
Os03g38350			M. oryzae specific	173.291	456.582	119.423	936.563	0_0_1_1_1		0_P_P_P_P
Os03g38590			M. oryzae specific	1093.28	2549.86	1170.62	2519.08	0_0_1_1_1		0_0_P_P_P
Os03g38800			M. oryzae specific	9.10859	203.716	8.39357	82.7527	0_0_1_1_1		0_M_P_P_P
Os03g38970			M. oryzae specific	626.81	622.26	515.702	994.736	0_0_0_1_0		0_P_0_P_P
Os03g38980			M. oryzae specific	460.813	1115.9	420.263	2122.51	0_0_1_1_1		0_P_P_P_P
Os03g39690			M. oryzae specific	39.5234	318.073	46.5963	476.981	0_0_1_1_1		0_0_P_P_P
Os03g40180			M. oryzae specific	1079.33	3428.93	1129.7	5091.23	0_0_1_1_1		0_0_P_P_P
Os03g40194			M. oryzae specific	56.9255	101.958	38.5228	170.914	0_0_0_1_1		0_P_P_P_P
Os03g40270			M. oryzae specific	6358.24	11968.9	5474.47	12792.4	0_0_0_1_0		0_0_P_P_P
Os03g41390	ZOS3-15		M. oryzae specific	106.067	482.923	96.1715	527.737	0_0_1_1_1		0_0_P_P_P
Os03g42220			M. oryzae specific	788.907	1299.24	821.555	1880.25	0_0_0_1_1		0_0_P_P_P
Os03g42440			M. oryzae specific	48.3948	185.547	54.1037	242.471	0_0_1_1_1		0_0_P_P_P
Os03g42480			M. oryzae specific	42.9163	224.983	45.5226	349.792	0_0_1_1_1		0_P_P_P_P
Os03g42710			M. oryzae specific	1120.46	1406.08	1098.43	2381.11	0_0_0_1_1		0_P_0_P_P
Os03g42780			M. oryzae specific	3.88851	12.6087	1.39726	15.2152	0_0_0_1_0		M_0_P_P_P
Os03g42799			M. oryzae specific	706.611	1084.21	705.52	1473.51	0_0_0_1_1		0_0_P_P_P
Os03g42810			M. oryzae specific	199.635	649.749	233.321	714.389	0_0_1_1_1		0_0_P_P_P
Os03g42820			M. oryzae specific	615.146	895.769	448.254	1166.75	0_0_0_1_1		0_0_0_P_P
Os03g42950			M. oryzae specific	9.16658	49.2435	11.5578	155.166	0_0_1_1_1		0_P_P_P_P
Os03g43750			M. oryzae specific	3.25187	50.8128	3.0917	142.015	0_0_1_1_1		0_P_P_P_P
Os03g43970			M. oryzae specific	256.571	514.039	265.407	593.845	0_0_0_1_1		0_0_P_P_P
Os03g44520			M. oryzae specific	39.2636	95.8441	31.2091	183.2	0_0_0_1_1		0_P_P_P_P
Os03g44530			M. oryzae specific	34.5946	79.0018	27.7112	163.279	0_0_0_1_1		0_P_P_P_P
Os03g44560			M. oryzae specific	211.577	188.765	149.857	348.636	0_0_0_1_0		0_P_0_P_P
Os03g44636			M. oryzae specific	17.3909	28.4667	7.79583	37.1688	0_0_0_1_0		M_0_P_P_P
Os03g44642			M. oryzae specific	0	8.11935	2.23624	11.6656	0_0_1_0_1		P_0_P_P_P
Os03g44670			M. oryzae specific	2119.62	3915.21	1783.91	5243.12	0_0_0_1_1		0_0_P_P_P
Os03g44740			M. oryzae specific	794.932	3318.72	754.669	3186.69	0_0_1_1_1		0_0_P_P_P
Os03g44750			M. oryzae specific	2.02691	16.9808	1.39726	20.5366	0_0_0_1_1		0_0_P_P_P
Os03g44780			M. oryzae specific	163.887	270.115	159.698	368.149	0_0_0_1_1		0_0_P_P_P
Os03g44810	BAH1/NLA		M. oryzae specific	94.4438	171.44	97.9585	226.839	0_0_0_1_0		0_0_P_P_P
Os03g45210			M. oryzae specific	6.49194	64.3307	2.47085	318.093	0_0_0_1_1		M_P_P_P_P
Os03g45320			M. oryzae specific	865.499	1513.37	956.863	1756.63	0_0_0_1_1		0_0_P_P_P
Os03g45730			M. oryzae specific	1017.14	1569.65	1048.26	3085.9	0_0_0_1_1		0_P_P_P_P
Os03g45800	OsSAUR14		M. oryzae specific	9.23779	34.1695	6.19045	133.825	0_0_0_1_1		0_P_P_P_P
Os03g45860	OsSAUR17		M. oryzae specific	8.08262	37.9768	3.53444	21.2277	0_0_0_1_0		M_M_P_P_P
Os03g45960			M. oryzae specific	296.596	2429.54	231.678	866.736	0_0_1_1_0		0_M_P_P_P
Os03g45980			M. oryzae specific	5.40798	14.181	0.432734	10.9066	0_0_0_1_0		M_0_P_P_P
Os03g46070			M. oryzae specific	244.315	3711.36	361.786	1239.52	0_0_1_0_0		0_M_P_P_P
Os03g46110	LTPL94		M. oryzae specific	0	3.9097	0	7.75381	0_0_0_1_1		0_P_P_P_P
Os03g46200			M. oryzae specific	132.275	1651.05	287.93	1305.95	0_0_1_1_1		P_0_P_P_P
Os03g46310			M. oryzae specific	122.98	243.184	138.916	333.788	0_0_0_1_1		0_0_P_P_P
Os03g46660			M. oryzae specific	522.442	825.368	513.064	1208.13	0_0_0_1_1		0_0_P_P_P
Os03g46910			M. oryzae specific	33.4062	161.026	29.3266	141.012	0_0_1_1_1		0_0_P_P_P
Os03g46930			M. oryzae specific	3.53529	36.4484	3.30983	10.2133	0_0_1_0_0		0_M_P_P_P
Os03g47034			M. oryzae specific	124.816	745.281	137.27	1284.14	0_0_1_1_1		0_P_P_P_P
Os03g47280			M. oryzae specific	41.6996	427.55	18.6632	388.141	0_0_1_1_1		M_0_P_P_P
Os03g47530			M. oryzae specific	24.9937	598.653	13.8276	1299.14	0_0_1_1_1		M_P_P_P_P
Os03g47810			M. oryzae specific	372.586	2896.46	432.699	2247.69	0_0_1_1_1		0_0_P_P_P
Os03g48250			M. oryzae specific	2.74514	54.8381	4.93522	83.1916	0_0_1_1_1		P_P_P_P_P
Os03g48260			M. oryzae specific	1112.87	1431.57	1193.59	2236.68	0_0_0_1_1		0_P_0_P_P
Os03g48660			M. oryzae specific	1656.57	3230.28	1659.12	5170.74	0_0_0_1_1		0_P_P_P_P
Os03g48750	OsOx01		M. oryzae specific	0.718941	35.9856	0	52.1991	0_0_1_1_1		M_0_P_P_P
Os03g48760	OsOx02		M. oryzae specific	0	51.4895	2.24624	137.296	0_0_1_1_1		P_P_P_P_P
Os03g48770	OsOx03		M. oryzae specific	0	5.9355	0	7.93307	0_0_0_1_1		0_0_P_P_P
Os03g48850			M. oryzae specific	748.139	981.524	614.547	1399.71	0_0_0_1_0		0_0_0_P_P
Os03g49210			M. oryzae specific	455.407	829.235	397.897	1330.41	0_0_0_1_1		0_P_P_P_P
Os03g49380			M. oryzae specific	628.184	1972.88	512.218	2855.52	0_0_1_1_1		0_0_P_P_P
Os03g49430			M. oryzae specific	52.4948	123.139	49.1898	356.527	0_0_0_1_1		0_P_P_P_P
Os03g49600	Os3bglu7		M. oryzae specific	2677.99	2811.85	1754.24	4039.1	0_0_0_1_0		M_0_0_P_0
Os03g50130			M. oryzae specific	849.185	2103.63	607.73	2307.89	0_0_0_1_0		0_0_P_P_P
Os03g50160			M. oryzae specific	133.669	1298.06	149.986	834.937	0_0_1_1_1		0_M_P_P_P
Os03g50280			M. oryzae specific	588.695	798.481	497.579	1074.66	0_0_0_1_0		0_0_0_P_P
Os03g50410			M. oryzae specific	0	121.949	0.865468	228.637	0_0_1_1_1		P_P_P_P_P
Os03g50450			M. oryzae specific	398.332	623.66	388.932	865.112	0_0_0_1_1		0_0_P_P_P
Os03g50560			M. oryzae specific	54.4105	101.653	30.2416	193.159	0_0_0_1_1		M_P_P_P_P
Os03g50580			M. oryzae specific	0.577229	39.9086	0.432734	40.0281	0_0_1_1_1		0_0_P_P_P
Os03g50590			M. oryzae specific	0	70.5904	0.432734	98.0963	0_0_1_1_1		P_0_P_P_P
Os03g50710			M. oryzae specific	1.01346	59.724	0.432734	85.7048	0_0_1_1_1		M_0_P_P_P
Os03g50870			M. oryzae specific	5033.38	11973.7	6475.91	21677.6	0_0_1_1_1		0_P_P_P_P
Os03g50880	OsASB2		M. oryzae specific	304.855	793.93	241.505	591.638	0_0_1_1_0		0_0_P_P_P
Os03g50885			M. oryzae specific	2314.34	3143.2	1792.46	4464.48	0_0_0_1_1		0_0_0_P_P
Os03g51140			M. oryzae specific	596.359	761.296	348.046	753.325	0_0_0_1_0		M_0_0_P_0
Os03g51200			M. oryzae specific	33.0627	105.729	27.8102	205.389	0_0_0_1_1		0_P_P_P_P
Os03g51330			M. oryzae specific	82.9651	101.006	79.9025	218.334	0_0_0_1_1		0_P_0_P_P
Os03g51390			M. oryzae specific	303.553	595.126	269.633	715.013	0_0_0_1_0		0_0_P_P_P
Os03g51430			M. oryzae specific	377.235	909.726	349.551	691.491	0_0_1_1_0		0_0_P_P_P
Os03g51440			M. oryzae specific	90.0869	319.837	83.5176	462.998	0_0_1_1_1		0_0_P_P_P
Os03g51459			M. oryzae specific	34.0761	169.116	29.6239	182.339	0_0_1_1_1		0_0_P_P_P
Os03g51479			M. oryzae specific	67.8494	225.565	90.8493	468.917	0_0_1_1_1		0_P_P_P_P
Os03g51495			M. oryzae specific	0	9.10474	3.21077	26.3533	0_0_1_1_1		P_P_P_P_P
Os03g51550			M. oryzae specific	18.6906	74.1947	22.9711	202.491	0_0_1_1_1		0_P_P_P_P
Os03g52320			M. oryzae specific	0	13.8504	0.640857	13.217	0_0_1_1_1		P_0_P_P_P
Os03g52340			M. oryzae specific	526.839	1092.24	532.778	1510.76	0_0_0_1_1		0_0_P_P_P
Os03g52380	PIII5		M. oryzae specific	56.1238	135.769	48.9669	181.945	0_0_0_1_1		0_0_P_P_P
Os03g52390	PIII1		M. oryzae specific	187.872	1314.25	344.644	753.734	0_0_1_0_1		P_M_P_P_P
Os03g52400			M. oryzae specific	229.201	396.294	259.668	569.28	0_0_0_1_1		0_0_P_P_P
Os03g52420			M. oryzae specific	9.81502	31.7587	7.62068	60.9634	0_0_0_1_1		0_P_P_P_P
Os03g52470			M. oryzae specific	631.749	883.857	627.458	1707.35	0_0_0_1_1		0_P_0_P_P
Os03g52490			M. oryzae specific	698.495	1219.9	791.969	2100.42	0_0_0_1_1		0_P_P_P_P
Os03g52630			M. oryzae specific	3351.23	3217.55	1448.17	5397.73	0_0_0_1_0		M_P_0_P_P
Os03g52720			M. oryzae specific	145.762	692.041	140.936	491.305	0_0_1_1_1		0_0_P_P_P
Os03g52794			M. oryzae specific	240.844	274.466	221.144	518.05	0_0_0_1_1		0_P_0_P_P
Os03g52860			M. oryzae specific	1.01346	204.724	1.07359	584.63	0_0_1_1_1		0_P_P_P_P
Os03g53030			M. oryzae specific	0.718941	16.6922	0.432734	40.8871	0_0_1_1_1		M_P_P_P_P
Os03g53200	OsCML4	drought	M. oryzae specific	645.445	2930.81	753.855	1728.44	0_0_1_0_1		0_M_P_P_P
Os03g53350			M. oryzae specific	2.60414	13.8389	1.06359	13.6161	0_0_0_1_0		M_0_P_P_P
Os03g53530			M. oryzae specific	290.912	559.539	353.601	996.257	0_0_0_1_1		0_P_P_P_P
Os03g53660			M. oryzae specific	76.2252	112.61	58.8047	158.823	0_0_0_1_0		0_0_0_P_P
Os03g53730			M. oryzae specific	4.68975	34.325	6.53709	24.9189	0_0_1_0_1		0_0_P_P_P
Os03g54220			M. oryzae specific	590.266	564.18	565.371	1129.82	0_0_0_1_0		0_P_0_P_P
Os03g54750			M. oryzae specific	251.507	337.748	121.986	842.999	0_0_0_1_0		M_P_0_P_P
Os03g54760			M. oryzae specific	527.656	941.944	545.741	1458.82	0_0_0_1_1		0_P_P_P_P
Os03g54890			M. oryzae specific	2092.91	4779.74	2318.73	6909.56	0_0_1_1_1		0_0_P_P_P
Os03g55050			M. oryzae specific	75.5678	463.648	88.2795	823.776	0_0_1_1_1		0_P_P_P_P
Os03g55070			M. oryzae specific	3127.39	5950.43	2320.79	8928.07	0_0_0_1_1		0_0_P_P_P
Os03g55150			M. oryzae specific	6331.48	12046.9	7114.53	15961.1	0_0_0_1_1		0_0_P_P_P
Os03g55290	GASR3		M. oryzae specific	169.715	60.6976	3.09522	220.966	0_0_0_1_0		M_P_M_P_0
Os03g55310			M. oryzae specific	5.85601	17.9139	7.83881	40.6822	0_0_0_1_1		0_P_P_P_P
Os03g55320	OsBIPP2C2a, OsBIERF1	disease	M. oryzae specific	2491.12	4812.41	2692.03	6800.62	0_0_0_1_1		0_0_P_P_P
Os03g55340			M. oryzae specific	4.98427	6.08056	0.432734	16.5771	0_0_0_1_0		M_P_0_P_P
Os03g55430			M. oryzae specific	296.739	345.243	183.125	559.23	0_0_0_1_0		M_P_0_P_P
Os03g55540	ZOS3-18		M. oryzae specific	5215.36	7165.21	2948.16	8129.86	0_0_0_1_0		M_0_0_P_P
Os03g55550			M. oryzae specific	0.718941	20.5744	0.640857	66.1361	0_0_1_1_1		0_P_P_P_P
Os03g55730	SSA2		M. oryzae specific	887.541	1834.52	980.961	1590.25	0_0_1_0_0		0_0_P_P_P
Os03g55776			M. oryzae specific	3153.92	3969.05	3176.51	6887.11	0_0_0_1_1		0_P_0_P_P
Os03g56160			M. oryzae specific	942.953	3720.72	754.853	2478.52	0_0_1_1_1		0_0_P_P_P
Os03g56241			M. oryzae specific	838.631	2431.28	1053.69	3112.61	0_0_1_1_1		0_0_P_P_P
Os03g56380			M. oryzae specific	371.436	313.048	192.006	579.84	0_0_0_1_0		M_P_0_P_P
Os03g56390			M. oryzae specific	281.598	326.233	300.375	607.597	0_0_0_1_1		0_P_0_P_P
Os03g56500			M. oryzae specific	110.428	299.021	60.9905	138.483	0_0_1_0_0		M_M_P_P_0
Os03g56540			M. oryzae specific	578.49	1356.02	612.652	1990.91	0_0_1_1_1		0_0_P_P_P
Os03g56610			M. oryzae specific	162.56	390.498	137.282	347.677	0_0_0_1_0		0_0_P_P_P
Os03g56820			M. oryzae specific	25.6278	18.1575	10.1576	63.7374	0_0_0_1_0		M_P_0_P_P
Os03g56860			M. oryzae specific	106.244	418.04	128.516	875.558	0_0_1_1_1		0_P_P_P_P
Os03g57120			M. oryzae specific	839.945	1040.7	530.918	1419.03	0_0_0_1_0		M_0_0_P_P
Os03g57280			M. oryzae specific	245.885	439.876	251.676	748.893	0_0_0_1_1		0_P_P_P_P
Os03g57310			M. oryzae specific	1313.11	1600.6	769.693	1508.93	0_0_0_1_0		M_0_0_P_0
Os03g57460			M. oryzae specific	70.1892	68.3226	20.8276	196.63	0_0_0_1_0		M_P_0_P_P
Os03g57630			M. oryzae specific	0	8.6684	0	42.7558	0_0_1_1_1		0_P_P_P_P
Os03g57880			M. oryzae specific	235.077	718.865	212.947	1162.28	0_0_0_1_1		0_P_P_P_P
Os03g57920			M. oryzae specific	0	4.66469	0	10.7938	0_0_0_1_1		0_P_P_P_P
Os03g57950			M. oryzae specific	7.71761	45.2399	4.27436	33.8265	0_0_0_1_0		M_0_P_P_P
Os03g58010			M. oryzae specific	1396.01	3871.84	1432.76	3783.49	0_0_1_1_1		0_0_P_P_P
Os03g58050			M. oryzae specific	1314.69	3738.17	1427.26	4524.01	0_0_1_1_1		0_0_P_P_P
Os03g58140			M. oryzae specific	7.3533	41.3679	3.31983	14.744	0_0_1_0_0		M_M_P_P_P
Os03g58150			M. oryzae specific	3050.74	6912.27	3377.33	7633.39	0_0_1_1_1		0_0_P_P_P
Os03g58180			M. oryzae specific	0	4.40107	0	7.71326	0_0_0_1_1		0_P_P_P_P
Os03g58204			M. oryzae specific	1642.58	3842.18	1814.93	6107.8	0_0_1_1_1		0_P_P_P_P
Os03g58290			M. oryzae specific	1626.45	7393.51	1091.33	8676.92	0_0_1_1_1		0_0_P_P_P
Os03g58320			M. oryzae specific	113.443	20701.5	145.601	9031.67	0_0_1_1_1		0_M_P_P_P
Os03g58430			M. oryzae specific	698.839	2049.83	740.525	3297.74	0_0_1_1_1		0_P_P_P_P
Os03g58470			M. oryzae specific	10388	12000.9	7140.8	18786.2	0_0_0_1_0		0_P_0_P_P
Os03g58580			M. oryzae specific	3820.26	9226.2	4617.4	17763.5	0_0_1_1_1		0_P_P_P_P
Os03g58600			M. oryzae specific	8.95508	33.2589	4.07624	44.0565	0_0_0_1_1		M_0_P_P_P
Os03g58630			M. oryzae specific	2224.39	4520.46	2081.04	6172.28	0_0_0_1_1		0_0_P_P_P
Os03g58640			M. oryzae specific	173.433	193.95	135.698	343.715	0_0_0_1_0		0_P_0_P_P
Os03g58720			M. oryzae specific	39.2719	57.9764	29.6704	121.035	0_0_0_1_1		0_P_0_P_P
Os03g58764	OsFBDUF18		M. oryzae specific	78.6039	322.329	78.2341	424.272	0_0_0_1_1		0_0_P_P_P
Os03g58790			M. oryzae specific	1078.33	5810.6	729.986	4559.52	0_0_1_1_1		0_0_P_P_P
Os03g58800			M. oryzae specific	5.34928	34.2808	4.06623	95.5041	0_0_1_1_1		0_P_P_P_P
Os03g58890			M. oryzae specific	18.4763	108.439	13.9232	95.4127	0_0_1_1_1		0_0_P_P_P
Os03g58900			M. oryzae specific	10.1095	58.9512	11.875	61.6904	0_0_1_1_1		0_0_P_P_P
Os03g58980			M. oryzae specific	408.702	1482.37	283.779	825.03	0_0_1_1_0		0_M_P_P_P
Os03g59020			M. oryzae specific	1017.9	1651.06	1063.02	2619.64	0_0_0_1_1		0_P_P_P_P
Os03g59070			M. oryzae specific	438.433	1731.55	335.38	1771.4	0_0_1_1_1		0_0_P_P_P
Os03g59160			M. oryzae specific	24.3323	63.8699	22.9181	104.196	0_0_0_1_1		0_P_P_P_P
Os03g59310			M. oryzae specific	1953.63	7191.47	2198.37	11439.4	0_0_1_1_1		0_P_P_P_P
Os03g59390			M. oryzae specific	1599.6	2964.53	1459.76	3094.06	0_0_0_1_1		0_0_P_P_P
Os03g59570	OsIPT4		M. oryzae specific	21.3886	31.8024	16.7247	101.773	0_0_0_1_1		0_P_0_P_P
Os03g59770			M. oryzae specific	27.4543	330.075	24.1767	305.761	0_0_1_1_1		0_0_P_P_P
Os03g59790			M. oryzae specific	0	5.7023	0	7.0645	0_0_0_1_1		0_0_P_P_P
Os03g60080	SNAC1/OsNAC9	drought	M. oryzae specific	3283.3	8948.51	2493.76	19763.1	0_0_1_1_1		0_P_P_P_P
Os03g60090			M. oryzae specific	2420.67	7285.56	1383.08	5925.13	0_0_1_1_1		M_0_P_P_P
Os03g60210			M. oryzae specific	3.81801	7.63537	0.640857	23.6498	0_0_0_1_1		M_P_P_P_P
Os03g60220			M. oryzae specific	145.397	467.868	125.135	438.403	0_0_1_1_1		0_0_P_P_P
Os03g60340			M. oryzae specific	379.959	208.33	153.908	386.199	0_0_0_1_0		M_P_M_P_0
Os03g60370			M. oryzae specific	183.66	349.316	161.434	547.59	0_0_0_1_1		0_P_P_P_P
Os03g60400			M. oryzae specific	184.16	543.357	179.714	649.106	0_0_1_1_1		0_0_P_P_P
Os03g60570	ZOS3-22		M. oryzae specific	12.4668	1946.3	43.9774	3571.9	0_0_1_1_1		P_P_P_P_P
Os03g60650	XB15	disease	M. oryzae specific	1207.1	2334.55	958.025	3687.87	0_0_1_1_1		0_P_P_P_P
Os03g60730			M. oryzae specific	14.0818	28.8212	16.4105	59.1192	0_0_0_1_1		0_P_P_P_P
Os03g60750			M. oryzae specific	57.8566	171.246	65.5036	326.918	0_0_1_1_1		0_P_P_P_P
Os03g60780			M. oryzae specific	1117.35	1426.92	1022.09	2085.46	0_0_0_1_1		0_0_0_P_P
Os03g60930			M. oryzae specific	50.5179	35.6164	22.8391	111.339	0_0_0_1_0		M_P_0_P_P
Os03g60992			M. oryzae specific	0	13.7014	0	13.948	0_0_1_1_1		0_0_P_P_P
Os03g61019			M. oryzae specific	309.247	727.315	382.454	980.401	0_0_1_1_1		0_0_P_P_P
Os03g61100			M. oryzae specific	6.49194	24.1276	3.10171	58.9474	0_0_0_1_1		M_P_P_P_P
Os03g61120			M. oryzae specific	60.391	89.1323	60.0996	155.94	0_0_0_1_0		0_P_0_P_P
Os03g61290			M. oryzae specific	0.577229	104.067	1.49632	75.2664	0_0_1_1_1		P_0_P_P_P
Os03g61330			M. oryzae specific	631.666	1145.51	686.294	1300.76	0_0_0_1_1		0_0_P_P_P
Os03g61360			M. oryzae specific	270.041	741.422	238.221	860.926	0_0_0_1_1		0_0_P_P_P
Os03g61490			M. oryzae specific	59.3839	345.036	63.924	231.072	0_0_1_1_1		0_0_P_P_P
Os03g61500			M. oryzae specific	0	109.985	0	17.8554	0_0_1_0_0		0_M_P_P_P
Os03g61560			M. oryzae specific	105.6	198.48	86.5657	462.783	0_0_0_1_1		0_P_P_P_P
Os03g61670			M. oryzae specific	23.6596	84.6115	11.1322	121.743	0_0_1_1_1		M_0_P_P_P
Os03g61680			M. oryzae specific	759.276	1578.91	885.568	1496.82	0_0_1_0_1		0_0_P_P_P
Os03g61740			M. oryzae specific	3.39358	17.7733	3.22726	39.1802	0_0_0_1_1		0_P_P_P_P
Os03g61920			M. oryzae specific	393.235	695.646	449.857	1350.66	0_0_0_1_1		0_P_P_P_P
Os03g61960			M. oryzae specific	1503.87	8789.17	1259.48	5121.84	0_0_1_1_1		0_M_P_P_P
Os03g62090	CESA5		M. oryzae specific	275.151	289.788	113.994	1164.49	0_0_0_1_1		M_P_0_P_P
Os03g62200	AMT?		M. oryzae specific	420.369	3990.54	315.605	5535.59	0_0_1_1_1		0_0_P_P_P
Os03g62210			M. oryzae specific	4.83146	25.1798	4.06623	53.7129	0_0_1_1_1		0_P_P_P_P
Os03g62230	ZOS3-24		M. oryzae specific	44.54	312.068	25.8052	407.435	0_0_1_1_1		M_0_P_P_P
Os03g62340			M. oryzae specific	1397.75	1977.62	1057.73	2636.06	0_0_0_1_0		0_0_0_P_P
Os03g62400			M. oryzae specific	0.506728	4.07055	1.39726	17.2625	0_0_0_1_1		P_P_P_P_P
Os03g62420			M. oryzae specific	200.799	342.356	169.768	439.255	0_0_0_1_1		0_0_P_P_P
Os03g62480			M. oryzae specific	14.5159	980.044	8.99497	1299.51	0_0_1_1_1		M_0_P_P_P
Os03g62490			M. oryzae specific	148.307	541.887	128.08	985.704	0_0_1_1_1		0_P_P_P_P
Os03g62720			M. oryzae specific	116.846	164.428	132.927	316.841	0_0_0_1_1		0_P_0_P_P
Os03g62750			M. oryzae specific	447.387	711.034	487.106	1007.66	0_0_0_1_1		0_0_P_P_P
Os03g63270			M. oryzae specific	1470.35	1857.86	1384.57	3096.04	0_0_0_1_1		0_P_0_P_P
Os03g63310			M. oryzae specific	580.316	2802.77	628.85	3194.02	0_0_1_1_1		0_0_P_P_P
Os03g63330			M. oryzae specific	518.082	624.204	409.972	1448.74	0_0_0_1_0		0_P_0_P_P
Os03g63390			M. oryzae specific	1.7324	121.476	8.92889	57.8868	0_0_1_0_1		P_M_P_P_P
Os03g63400			M. oryzae specific	205.855	877.526	174.641	1652.8	0_0_1_1_1		0_P_P_P_P
Os03g63450			M. oryzae specific	685.628	1514.44	667.391	1382	0_0_1_1_1		0_0_P_P_P
Os03g63540			M. oryzae specific	36.5267	75.0528	6.08138	257.323	0_0_0_1_0		M_P_P_P_P
Os03g63680			M. oryzae specific	607.57	1099.48	628.137	1506.29	0_0_0_1_1		0_0_P_P_P
Os03g63710			M. oryzae specific	1035.33	1531.48	612.813	1743.08	0_0_0_1_0		M_0_0_P_P
Os03g63720			M. oryzae specific	70.2039	123.38	75.4959	240.337	0_0_0_1_1		0_P_P_P_P
Os03g64080			M. oryzae specific	886.454	1080.69	761.73	1865.06	0_0_0_1_1		0_P_0_P_P
Os03g64100			M. oryzae specific	136.977	226.469	136.011	398.505	0_0_0_1_1		0_P_P_P_P
Os03g64210			M. oryzae specific	735.286	1624.39	607.038	2255.85	0_0_1_1_1		0_0_P_P_P
Os03g64260			M. oryzae specific	4.33583	234.467	6.34897	218.792	0_0_1_1_1		0_0_P_P_P
Os04g01070			M. oryzae specific	0	14.484	0	4.41967	0_0_1_0_0		0_M_P_P_P
Os04g01230			M. oryzae specific	758.355	1159.58	634.091	1525.31	0_0_0_1_1		0_0_P_P_P
Os04g01290			M. oryzae specific	1351.9	2690.7	1493.04	4333.89	0_0_0_1_1		0_P_P_P_P
Os04g01310			M. oryzae specific	64.8087	211.888	71.5123	270.529	0_0_1_1_1		0_0_P_P_P
Os04g01354			M. oryzae specific	0.506728	33.7337	0	9.02643	0_0_1_1_1		M_M_P_P_P
Os04g01480			M. oryzae specific	196.115	284.292	197.443	482.558	0_0_0_1_1		0_P_0_P_P
Os04g01490			M. oryzae specific	953.988	1260.86	804.531	1886.66	0_0_0_1_1		0_0_0_P_P
Os04g01500			M. oryzae specific	39.7951	209.148	29.4062	279.792	0_0_1_1_1		0_0_P_P_P
Os04g01510			M. oryzae specific	113.099	326.06	109.331	525.94	0_0_1_1_1		0_P_P_P_P
Os04g01520			M. oryzae specific	1403.19	2289.82	1482.25	3163.62	0_0_0_1_1		0_0_P_P_P
Os04g01590	OsARGAH?		M. oryzae specific	797.239	1100.08	748.542	1561.38	0_0_0_1_0		0_0_0_P_P
Os04g01690	ADC2		M. oryzae specific	0.718941	7.20642	1.07359	32.1377	0_0_0_1_1		0_P_P_P_P
Os04g01950			M. oryzae specific	10.6045	39.176	6.95982	50.3197	0_0_0_1_1		M_0_P_P_P
Os04g01960			M. oryzae specific	52.103	34.5258	17.0054	55.9939	0_0_0_1_0		M_P_0_P_0
Os04g01980			M. oryzae specific	250.872	565.211	246.504	492.068	0_0_1_0_0		0_0_P_P_P
Os04g02050			M. oryzae specific	8487.3	11649.3	6786.34	17161.8	0_0_0_1_0		0_0_0_P_P
Os04g02354			M. oryzae specific	521.426	1144.07	546.579	1146.15	0_0_1_1_1		0_0_P_P_P
Os04g02650			M. oryzae specific	18.4992	36.6885	15.1754	77.717	0_0_0_1_1		0_P_P_P_P
Os04g02754			M. oryzae specific	1577.9	3482.87	1676.51	1885.13	0_0_1_0_0		0_M_P_0_0
Os04g03100	OsSub35		M. oryzae specific	5.49099	101.124	0.432734	33.9624	0_0_1_1_0		M_M_P_P_P
Os04g03164			M. oryzae specific	101.373	4912.02	146.768	3146.66	0_0_1_1_1		0_M_P_P_P
Os04g03210			M. oryzae specific	2.67464	34.8062	0	10.6185	0_0_1_1_0		M_M_P_P_P
Os04g03810	OsSub38		M. oryzae specific	6.42215	19.0225	6.40153	29.9503	0_0_0_1_1		0_P_P_P_P
Os04g03830	OsWAK29		M. oryzae specific	44.317	406.843	34.1818	291.683	0_0_1_1_1		0_0_P_P_P
Os04g03920			M. oryzae specific	241.95	1164.78	101.979	1299.13	0_0_1_1_1		M_0_P_P_P
Os04g05650			M. oryzae specific	62.1819	445.386	54.8973	310.583	0_0_1_1_1		0_0_P_P_P
Os04g06520			M. oryzae specific	537.919	2293.03	439.089	1830.71	0_0_0_1_0		0_0_P_P_P
Os04g08550			M. oryzae specific	619.527	5484.24	406.889	4587.26	0_0_1_1_1		M_0_P_P_P
Os04g08840			M. oryzae specific	5.11418	20.7484	3.09522	31.1113	0_0_0_1_1		M_0_P_P_P
Os04g09260			M. oryzae specific	100.283	1053.11	65.3049	571.635	0_0_1_1_1		M_M_P_P_P
Os04g10060	OsKS4		M. oryzae specific	4.61854	361.365	5.57256	122.714	0_0_1_1_1		0_M_P_P_P
Os04g10160			M. oryzae specific	45.6808	1982.17	48.6077	719.126	0_0_1_1_1		0_M_P_P_P
Os04g10350			M. oryzae specific	837.843	2181.53	738.04	3262.43	0_0_0_1_1		0_0_P_P_P
Os04g10530			M. oryzae specific	33.501	466.381	34.7341	268.074	0_0_1_1_1		0_M_P_P_P
Os04g10800			M. oryzae specific	13.8094	92.0487	11.5779	57.1761	0_0_1_1_0		0_M_P_P_P
Os04g11195			M. oryzae specific	62.2572	298.994	70.3757	520.416	0_0_1_1_1		0_P_P_P_P
Os04g11810			M. oryzae specific	0	52.4056	1.17265	64.9481	0_0_1_1_1		P_0_P_P_P
Os04g12480			M. oryzae specific	42.3627	91.727	43.6065	202.961	0_0_0_1_1		0_P_P_P_P
Os04g12560			M. oryzae specific	55.821	84.0304	30.2216	213.255	0_0_0_1_1		M_P_0_P_P
Os04g12950			M. oryzae specific	3.8291	42.8211	6.69913	114.623	0_0_1_1_1		P_P_P_P_P
Os04g12980			M. oryzae specific	706.041	2554.06	869.666	2254.83	0_0_1_1_1		0_0_P_P_P
Os04g13140	orhtologue SAG12 Arabidopsis		M. oryzae specific	59.7311	1069.88	40.2968	620.564	0_0_1_1_1		0_M_P_P_P
Os04g13160	OsFBD9		M. oryzae specific	1.52018	3.5373	0.640857	18.4004	0_0_0_1_1		M_P_P_P_P
Os04g13210	OsABCC9 OsMRP9		M. oryzae specific	81.3283	885.094	76.1499	1386.3	0_0_1_1_1		0_P_P_P_P
Os04g14690			M. oryzae specific	23.2852	73.6623	27.8897	199.604	0_0_0_1_1		0_P_P_P_P
Os04g15530			M. oryzae specific	38.0132	282.42	98.8816	198.593	0_0_1_0_1		P_0_P_P_P
Os04g15580			M. oryzae specific	156.582	811.808	202.077	598.572	0_0_1_1_1		0_0_P_P_P
Os04g15600			M. oryzae specific	20.0559	157.319	24.2889	128.699	0_0_1_1_1		0_0_P_P_P
Os04g15920			M. oryzae specific	344.228	3202.27	129.983	2738.92	0_0_1_1_1		M_0_P_P_P
Os04g17050			M. oryzae specific	827.027	1602.39	961.045	2493.56	0_0_0_1_1		0_P_P_P_P
Os04g17640			M. oryzae specific	0	6.41959	0.640857	25.3692	0_0_0_1_1		P_P_P_P_P
Os04g19670			M. oryzae specific	2.74514	2.97501	0.432734	12.6423	0_0_0_1_0		M_P_0_P_P
Os04g19740			M. oryzae specific	98.2976	241.692	61.2461	298.525	0_0_0_1_1		M_0_P_P_P
Os04g19800			M. oryzae specific	10.039	15.6677	0	8.26101	0_0_0_1_0		M_M_P_P_0
Os04g19960			M. oryzae specific	1.15446	443.248	4.93522	568.18	0_0_1_1_1		P_0_P_P_P
Os04g20220			M. oryzae specific	1470.03	1934.66	1506.49	3485.7	0_0_0_1_1		0_P_0_P_P
Os04g20680			M. oryzae specific	23.2483	34.3756	7.07888	29.9507	0_0_0_1_0		M_0_0_P_0
Os04g21790	OsWAK34		M. oryzae specific	8.16563	158.873	9.84692	45.5511	0_0_1_0_0		0_M_P_P_P
Os04g21910			M. oryzae specific	0	14.2129	0	68.952	0_0_1_1_1		0_P_P_P_P
Os04g21950	WRKY51		M. oryzae specific	3937.83	5013.27	3306.64	6731.07	0_0_0_1_0		0_0_0_P_P
Os04g22080			M. oryzae specific	79.205	3215.71	36.2564	881.655	0_0_1_1_1		M_M_P_P_P
Os04g22120			M. oryzae specific	156.681	2330.06	102.502	522.756	0_0_1_0_0		M_M_P_P_P
Os04g22470			M. oryzae specific	0	26.2837	0	52.3941	0_0_1_1_1		0_P_P_P_P
Os04g22670			M. oryzae specific	1.08396	14.8042	3.85163	23.3592	0_0_1_1_1		P_P_P_P_P
Os04g23550	RERJ1 bHLH		M. oryzae specific	718.351	2238.57	575.077	4370.89	0_0_1_1_1		0_P_P_P_P
Os04g23620			M. oryzae specific	1.8029	3.99948	0	7.06343	0_0_0_1_0		M_P_P_P_P
Os04g24220	OsWAK32		M. oryzae specific	443.369	1472.04	237.919	1046.34	0_0_1_1_1		M_0_P_P_P
Os04g24300	WAK35a		M. oryzae specific	68.7563	208.963	55.0919	267.889	0_0_1_1_1		0_0_P_P_P
Os04g25060			M. oryzae specific	5.91471	450.058	5.82366	101.309	0_0_1_1_1		0_M_P_P_P
Os04g25380			M. oryzae specific	0	92.4549	0.640857	298.638	0_0_1_1_1		P_P_P_P_P
Os04g25410			M. oryzae specific	242.517	436.974	189	786.991	0_0_0_1_1		0_P_P_P_P
Os04g25490			M. oryzae specific	115.844	838.108	304.027	1079.82	0_0_1_1_1		P_0_P_P_P
Os04g25510			M. oryzae specific	4.40704	50.8047	14.8912	66.4782	0_0_1_1_1		P_0_P_P_P
Os04g25970			M. oryzae specific	0	37.9608	1.71445	126.777	0_0_1_1_1		P_P_P_P_P
Os04g26841			M. oryzae specific	277.699	411.252	272.471	710.185	0_0_0_1_1		0_P_0_P_P
Os04g26850			M. oryzae specific	456.84	540.657	364.543	805.871	0_0_0_1_0		0_0_0_P_P
Os04g26910			M. oryzae specific	2150.33	3075.88	1631.11	3116.24	0_0_0_1_0		0_0_0_P_0
Os04g27060			M. oryzae specific	0.718941	110.143	2.14718	172.913	0_0_1_1_1		P_P_P_P_P
Os04g27096			M. oryzae specific	4.12432	38.2221	11.6934	25.4488	0_0_1_0_1		P_0_P_P_P
Os04g27340			M. oryzae specific	0.577229	55.0349	0.865468	11.6236	0_0_1_0_0		0_M_P_P_P
Os04g27800			M. oryzae specific	6.12692	42.7323	16.6451	36.9131	0_0_1_0_1		P_0_P_P_P
Os04g27810			M. oryzae specific	115.506	452.828	212.36	546.096	0_0_1_0_1		P_0_P_P_P
Os04g27860			M. oryzae specific	429.689	992.201	426.655	1238.08	0_0_1_1_1		0_0_P_P_P
Os04g28040			M. oryzae specific	40.9352	59.4164	44.7531	155.24	0_0_0_1_1		0_P_0_P_P
Os04g28180			M. oryzae specific	1757.17	4610.12	1853.49	6256.49	0_0_1_1_1		0_0_P_P_P
Os04g28310			M. oryzae specific	3.02857	26.1421	3.53444	41.2784	0_0_0_1_1		0_P_P_P_P
Os04g28320			M. oryzae specific	0	56.8023	1.07359	68.1684	0_0_1_1_1		P_0_P_P_P
Os04g28330			M. oryzae specific	1.01346	50.844	0	45.6379	0_0_1_1_1		M_0_P_P_P
Os04g28360			M. oryzae specific	1.08396	66.9475	0.432734	150.494	0_0_1_1_1		M_P_P_P_P
Os04g28370			M. oryzae specific	1.29617	45.6424	0.640857	36.2793	0_0_1_1_1		M_0_P_P_P
Os04g28390			M. oryzae specific	0.506728	58.8658	0	74.5422	0_0_1_1_1		M_0_P_P_P
Os04g29030			M. oryzae specific	0	42.6993	1.17265	65.7711	0_0_1_1_1		P_P_P_P_P
Os04g29950			M. oryzae specific	26.3821	77.5056	22.3793	80.5908	0_0_0_1_0		0_0_P_P_P
Os04g30010	OsWAK45		M. oryzae specific	137.484	309.507	30.3401	198.365	0_0_0_1_0		M_M_P_P_0
Os04g30060			M. oryzae specific	11.9256	111.02	6.44155	85.6351	0_0_1_1_1		M_0_P_P_P
Os04g30110			M. oryzae specific	40.3222	310.24	44.9736	219.303	0_0_1_1_1		0_0_P_P_P
Os04g30260	OsWAK47		M. oryzae specific	0.506728	91.5956	0.531794	116.683	0_0_1_1_1		0_0_P_P_P
Os04g30420			M. oryzae specific	1432.03	5885.18	1471.9	10083.7	0_0_1_1_1		0_P_P_P_P
Os04g30430			M. oryzae specific	1337.77	1524.6	1331.24	2676.25	0_0_0_1_1		0_P_0_P_P
Os04g30450			M. oryzae specific	103.229	150.283	78.6278	249.68	0_0_0_1_1		0_P_0_P_P
Os04g30490			M. oryzae specific	580.833	4586.48	781.005	6791.56	0_0_1_1_1		0_0_P_P_P
Os04g30770			M. oryzae specific	8.31915	26.8054	8.28451	43.4576	0_0_0_1_1		0_P_P_P_P
Os04g30780			M. oryzae specific	1544.5	2469.74	1836.85	3751.74	0_0_0_1_1		0_P_P_P_P
Os04g30800			M. oryzae specific	9.39059	11.1971	2.45437	19.519	0_0_0_1_0		M_P_0_P_P
Os04g30810	OsFBX129		M. oryzae specific	3.95972	19.1572	6.71872	29.7736	0_0_0_1_1		P_P_P_P_P
Os04g30890			M. oryzae specific	437.066	449.332	307.741	766.501	0_0_0_1_0		0_P_0_P_P
Os04g30930	PWL2R	disease	M. oryzae specific	19.3362	49.4442	8.58521	36.3607	0_0_0_1_0		M_0_P_P_P
Os04g31030			M. oryzae specific	836.294	2533.84	904.75	1928.32	0_0_1_0_1		0_0_P_P_P
Os04g31350			M. oryzae specific	1.15446	8.92208	1.17265	56.8134	0_0_0_1_1		0_P_P_P_P
Os04g32320			M. oryzae specific	25.4875	76.4345	23.5395	276.625	0_0_0_1_1		0_P_P_P_P
Os04g32330			M. oryzae specific	2851.42	5920.7	2724.41	7411.81	0_0_1_1_1		0_0_P_P_P
Os04g32370			M. oryzae specific	993.938	1705.65	885.92	1939.34	0_0_0_1_0		0_0_P_P_P
Os04g32404			M. oryzae specific	13.492	23.6163	5.14983	44.5115	0_0_0_1_0		M_P_P_P_P
Os04g32480			M. oryzae specific	94.5838	1957.91	79.6532	2308.19	0_0_1_1_1		0_0_P_P_P
Os04g32550			M. oryzae specific	1203.33	1892.07	1142.29	2189.55	0_0_0_1_0		0_0_P_P_P
Os04g32620			M. oryzae specific	272.795	849.286	321.39	1582.47	0_0_1_1_1		0_P_P_P_P
Os04g32710			M. oryzae specific	98.4758	276.179	122.676	373.172	0_0_1_1_1		0_0_P_P_P
Os04g32950			M. oryzae specific	2913.19	6165.28	1854.96	6253.84	0_0_0_1_0		M_0_P_P_P
Os04g33190			M. oryzae specific	9054.46	14962.3	7315.17	24606	0_0_0_1_1		0_P_P_P_P
Os04g33240			M. oryzae specific	194.91	1134.99	130.762	473.269	0_0_1_0_0		0_M_P_P_P
Os04g33390			M. oryzae specific	1101.05	4585.31	481.111	4528.13	0_0_1_1_1		M_0_P_P_P
Os04g33450			M. oryzae specific	90.8721	32.8547	18.9315	58.7009	0_0_0_1_0		M_P_M_P_M
Os04g33810			M. oryzae specific	264.783	450.288	225.799	485.5	0_0_0_1_0		0_0_P_P_P
Os04g33820	OsFBX132		M. oryzae specific	10.321	19.8282	7.28701	35.7721	0_0_0_1_0		0_P_P_P_P
Os04g33920	LTPL102		M. oryzae specific	0	10.0901	14.1643	32.1289	0_0_1_0_1		P_P_P_P_P
Os04g34000			M. oryzae specific	203.087	642.922	165.267	1121.6	0_0_1_1_1		0_P_P_P_P
Os04g34010			M. oryzae specific	6.49265	20.0309	2.67898	36.3323	0_0_0_1_1		M_P_P_P_P
Os04g34030			M. oryzae specific	2.74514	72.2697	0	74.4213	0_0_1_1_1		M_0_P_P_P
Os04g34120			M. oryzae specific	6.49194	22.9352	3.53444	48.5648	0_0_0_1_1		M_P_P_P_P
Os04g34140			M. oryzae specific	706.177	1642.95	655.785	2106.69	0_0_1_1_1		0_0_P_P_P
Os04g34170			M. oryzae specific	115.245	54.0957	5.76772	162.414	0_0_0_1_0		M_P_M_P_0
Os04g34180			M. oryzae specific	1.43788	325.64	13.59	201.104	0_0_1_1_1		P_M_P_P_P
Os04g34450			M. oryzae specific	1539.71	1895.97	1289.77	2541.75	0_0_0_1_0		0_0_0_P_P
Os04g34970			M. oryzae specific	3.16957	10.1395	2.3453	29.4374	0_0_0_1_1		0_P_P_P_P
Os04g35030	CSLH3		M. oryzae specific	19.0424	81.5642	18.069	24.7961	0_0_1_0_0		0_M_P_0_0
Os04g35090			M. oryzae specific	1342.84	4017.04	1396.97	6261.14	0_0_1_1_1		0_P_P_P_P
Os04g35130			M. oryzae specific	412.11	844.855	354.875	1620.34	0_0_0_1_1		0_P_P_P_P
Os04g35140	OsSub41		M. oryzae specific	264.701	1200.4	336.295	1169.12	0_0_1_1_1		0_0_P_P_P
Os04g35250			M. oryzae specific	0.718941	90.4567	2.02811	88.4137	0_0_1_1_1		P_0_P_P_P
Os04g35480			M. oryzae specific	232.9	285.57	191.534	477.27	0_0_0_1_0		0_P_0_P_P
Os04g35520	OsAPx7		M. oryzae specific	2450.67	3356.73	1601.58	3760.79	0_0_0_1_0		M_0_0_P_P
Os04g35534			M. oryzae specific	24.0149	59.1913	26.1784	99.8882	0_0_0_1_1		0_P_P_P_P
Os04g35540			M. oryzae specific	143.354	586.181	141.521	750.114	0_0_1_1_1		0_0_P_P_P
Os04g35560			M. oryzae specific	440.617	476.482	336.253	785.947	0_0_0_1_0		0_P_0_P_P
Os04g35680			M. oryzae specific	119.198	385.191	104.174	377.221	0_0_1_1_1		0_0_P_P_P
Os04g35890			M. oryzae specific	38.802	326.913	11.2277	541.567	0_0_1_1_1		M_P_P_P_P
Os04g35900			M. oryzae specific	1314.47	1531.02	1220.33	2383.77	0_0_0_1_0		0_P_0_P_P
Os04g36880			M. oryzae specific	12.9735	9.58311	4.1753	25.2728	0_0_0_1_0		M_P_0_P_P
Os04g37480			M. oryzae specific	63.4518	107.605	51.0922	279.3	0_0_0_1_1		0_P_P_P_P
Os04g37490			M. oryzae specific	243.682	3720.68	243.461	4688.1	0_0_1_1_1		0_0_P_P_P
Os04g37550			M. oryzae specific	822.495	4113.86	591.243	7245.61	0_0_1_1_1		0_P_P_P_P
Os04g37600			M. oryzae specific	129.524	285.754	144.894	499.26	0_0_0_1_1		0_P_P_P_P
Os04g37660			M. oryzae specific	1537.1	1904.48	1565.59	3602.17	0_0_0_1_1		0_P_0_P_P
Os04g37670			M. oryzae specific	236.832	831.993	249.458	1014.82	0_0_1_1_1		0_0_P_P_P
Os04g37700			M. oryzae specific	40.2134	157.564	17.0514	137.654	0_0_1_1_1		M_0_P_P_P
Os04g37760			M. oryzae specific	52.3378	90.0686	14.551	62.3178	0_0_0_1_0		M_0_P_P_0
Os04g37790			M. oryzae specific	321.392	1462.93	294.025	1361.04	0_0_1_1_1		0_0_P_P_P
Os04g37880			M. oryzae specific	32.6401	73.9775	14.3364	61.7025	0_0_0_1_0		M_0_P_P_P
Os04g38042			M. oryzae specific	105.86	207.799	68.6607	206.264	0_0_0_1_0		M_0_P_P_P
Os04g38310			M. oryzae specific	39.9908	61.0725	37.3696	139.236	0_0_0_1_1		0_P_P_P_P
Os04g38690			M. oryzae specific	0	4.92541	0	12.67	0_0_0_1_1		0_P_P_P_P
Os04g38740			M. oryzae specific	0	3.90537	0	6.0469	0_0_0_1_0		0_P_P_P_P
Os04g38900			M. oryzae specific	1208.59	2653.48	1062.19	3441.77	0_0_1_1_1		0_0_P_P_P
Os04g38950	OsASB1		M. oryzae specific	1373.83	3347	1557.07	2294.8	0_0_1_0_0		0_0_P_0_P
Os04g39210	AIH		M. oryzae specific	621.972	791.278	563.723	1350.69	0_0_0_1_1		0_P_0_P_P
Os04g39220			M. oryzae specific	53.4621	138.606	55.274	320.968	0_0_0_1_1		0_P_P_P_P
Os04g39340			M. oryzae specific	0.506728	20.3788	2.36179	32.5806	0_0_1_1_1		P_P_P_P_P
Os04g39350			M. oryzae specific	2048.58	8017.71	864.803	8187.22	0_0_1_1_1		M_0_P_P_P
Os04g39360			M. oryzae specific	6.78645	12.0405	0	16.0806	0_0_0_1_0		M_0_P_P_P
Os04g39420			M. oryzae specific	198.407	239.85	190.906	422.903	0_0_0_1_0		0_P_0_P_P
Os04g39700			M. oryzae specific	878.32	2640.94	915.843	4096.05	0_0_1_1_1		0_P_P_P_P
Os04g39880	Os4bglu12		M. oryzae specific	873.859	2466.27	611.689	2444.03	0_0_0_1_0		0_0_P_P_P
Os04g39900	Os4bglu13		M. oryzae specific	271.449	428.659	121.996	310.542	0_0_0_1_0		M_0_P_P_0
Os04g40050			M. oryzae specific	74.6849	166.778	85.7533	289.201	0_0_0_1_1		0_P_P_P_P
Os04g40140			M. oryzae specific	23.6016	54.7445	26.8853	102.463	0_0_0_1_1		0_P_P_P_P
Os04g40310			M. oryzae specific	1570.03	2753.15	1437.7	3539.49	0_0_0_1_1		0_0_P_P_P
Os04g40340			M. oryzae specific	15.5901	32.8951	16.3775	73.1269	0_0_0_1_1		0_P_P_P_P
Os04g40590			M. oryzae specific	12.4786	49.3466	8.15248	42.324	0_0_0_1_0		M_0_P_P_P
Os04g40650			M. oryzae specific	149.026	333.566	185.105	473.825	0_0_0_1_1		0_0_P_P_P
Os04g40740			M. oryzae specific	126.498	170.34	89.1491	318.669	0_0_0_1_1		0_P_0_P_P
Os04g40880			M. oryzae specific	82.167	129.208	54.0247	208.551	0_0_0_1_0		M_P_P_P_P
Os04g40910	OsFBX146		M. oryzae specific	1118.26	1354.93	1134.88	2209.76	0_0_0_1_1		0_P_0_P_P
Os04g40940			M. oryzae specific	3.24078	11.4468	3.43538	23.499	0_0_0_1_1		0_P_P_P_P
Os04g40950			M. oryzae specific	7919.56	10721.5	5484.34	11550.2	0_0_0_1_0		0_0_0_P_0
Os04g41030			M. oryzae specific	2223.3	5156.86	2350.97	4927.65	0_0_1_1_1		0_0_P_P_P
Os04g41040			M. oryzae specific	263.141	547.06	308.251	673.059	0_0_0_1_1		0_0_P_P_P
Os04g41140			M. oryzae specific	73.3193	108.583	93.0331	272.354	0_0_0_1_1		0_P_0_P_P
Os04g41160	OsOxi1	disease	M. oryzae specific	2992.75	5451.24	2924.6	7586.95	0_0_0_1_1		0_0_P_P_P
Os04g41260			M. oryzae specific	230.885	448.343	201.263	565.264	0_0_0_1_1		0_0_P_P_P
Os04g41300			M. oryzae specific	31.6974	80.5622	28.9499	201.82	0_0_0_1_1		0_P_P_P_P
Os04g41370			M. oryzae specific	0.577229	7.93965	0	5.72181	0_0_0_1_0		M_0_P_P_P
Os04g41380			M. oryzae specific	1.22567	33.5207	0	21.0505	0_0_1_1_1		M_M_P_P_P
Os04g41490			M. oryzae specific	189.264	252.948	179.596	463.816	0_0_0_1_1		0_P_0_P_P
Os04g41500			M. oryzae specific	2156.86	5856.39	1880.13	10417.7	0_0_1_1_1		0_P_P_P_P
Os04g41759			M. oryzae specific	0	4.87343	0.640857	28.0475	0_0_0_1_1		P_P_P_P_P
Os04g41860			M. oryzae specific	172.664	516.656	128.383	262.605	0_0_1_0_0		0_M_P_P_P
Os04g41950			M. oryzae specific	425.803	419.247	313.204	722.777	0_0_0_1_0		0_P_0_P_P
Os04g42010			M. oryzae specific	386.949	550.979	380.373	1062.71	0_0_0_1_1		0_P_0_P_P
Os04g42140			M. oryzae specific	2005.83	2249.6	1720.6	3270.43	0_0_0_1_0		0_0_0_P_P
Os04g42200			M. oryzae specific	68.6014	179.308	68.1824	301.131	0_0_0_1_1		0_P_P_P_P
Os04g42220			M. oryzae specific	1.94461	2.9852	0	9.19253	0_0_0_1_0		M_P_P_P_P
Os04g42270			M. oryzae specific	1478.98	3744	1327.52	5253.5	0_0_1_1_1		0_0_P_P_P
Os04g42370			M. oryzae specific	973.963	1151.78	801.656	1537.31	0_0_0_1_0		0_0_0_P_P
Os04g42380			M. oryzae specific	730.079	1669.83	1002.26	2085.43	0_0_1_1_1		0_0_P_P_P
Os04g42700			M. oryzae specific	160.617	195.542	114.263	349.769	0_0_0_1_0		0_P_0_P_P
Os04g42760			M. oryzae specific	1.15446	65.1459	1.07359	58.1977	0_0_1_1_1		0_0_P_P_P
Os04g42830			M. oryzae specific	0	15.8589	0	10.9389	0_0_1_1_1		0_0_P_P_P
Os04g43140			M. oryzae specific	198.458	273.937	205.246	454.391	0_0_0_1_1		0_P_0_P_P
Os04g43440			M. oryzae specific	38.9649	305.582	23.6716	332.289	0_0_1_1_1		M_0_P_P_P
Os04g43450			M. oryzae specific	1.15446	4.59376	0	5.47071	0_0_0_1_0		M_0_P_P_P
Os04g43650			M. oryzae specific	3012.52	12746.5	2703.94	18895	0_0_1_1_1		0_0_P_P_P
Os04g43660			M. oryzae specific	7.57661	133.876	7.81232	203.501	0_0_1_1_1		0_P_P_P_P
Os04g43670			M. oryzae specific	30.8464	317.955	30.139	394.66	0_0_1_1_1		0_0_P_P_P
Os04g43680	Osmyb4	drought	M. oryzae specific	158.049	2224.52	93.6877	3179.14	0_0_1_1_1		M_0_P_P_P
Os04g44050			M. oryzae specific	16.4612	58.7084	27.8469	115.998	0_0_0_1_1		P_P_P_P_P
Os04g44100			M. oryzae specific	65.5195	144.39	67.6385	413.003	0_0_0_1_1		0_P_P_P_P
Os04g44110			M. oryzae specific	840.669	1543.34	748.437	1372.97	0_0_0_1_0		0_0_P_P_P
Os04g44230	OsCKX8		M. oryzae specific	1.94461	39.8843	2.98616	102.811	0_0_1_1_1		P_P_P_P_P
Os04g44240			M. oryzae specific	10.5934	32.7593	1.39726	71.5114	0_0_0_1_1		M_P_P_P_P
Os04g44250			M. oryzae specific	13.7872	155.011	12.2187	244.887	0_0_1_1_1		0_P_P_P_P
Os04g44290			M. oryzae specific	134.641	192.908	137.369	341.518	0_0_0_1_1		0_P_0_P_P
Os04g44320			M. oryzae specific	680.78	1941.88	962.711	2302.89	0_0_1_1_1		0_0_P_P_P
Os04g44550			M. oryzae specific	176.215	714.183	243.42	630.773	0_0_1_1_1		0_0_P_P_P
Os04g44560			M. oryzae specific	370.647	539.051	401.194	828.031	0_0_0_1_1		0_P_0_P_P
Os04g44670			M. oryzae specific	81.7838	214.287	69.5432	247.349	0_0_0_1_1		0_0_P_P_P
Os04g44750			M. oryzae specific	37.9052	92.6999	31.0936	114.692	0_0_0_1_1		0_0_P_P_P
Os04g44760			M. oryzae specific	0	3.20261	0	11.7011	0_0_0_1_1		0_P_P_P_P
Os04g44770			M. oryzae specific	33.7014	113.415	38.4431	124.185	0_0_1_1_1		0_0_P_P_P
Os04g44900			M. oryzae specific	1030.29	1594.56	887.84	2483.58	0_0_0_1_1		0_P_P_P_P
Os04g44910			M. oryzae specific	1430.75	2600.25	1270.27	3153.49	0_0_0_1_1		0_0_P_P_P
Os04g45340			M. oryzae specific	0.506728	25.681	2.14718	50.1031	0_0_1_1_1		P_P_P_P_P
Os04g45470			M. oryzae specific	998.4	1999.15	788.697	1455.81	0_0_1_1_0		0_0_P_P_0
Os04g45520			M. oryzae specific	6.77536	20.8182	1.28171	74.709	0_0_0_1_1		M_P_P_P_P
Os04g45590			M. oryzae specific	5.05477	203.079	1.92906	308.566	0_0_1_1_1		M_P_P_P_P
Os04g45900			M. oryzae specific	1476.69	3985.1	1558.82	5827.1	0_0_1_1_1		0_0_P_P_P
Os04g46000			M. oryzae specific	86.7263	336.764	55.1999	223.288	0_0_1_1_0		M_0_P_P_P
Os04g46020			M. oryzae specific	412.886	605.953	278.765	604.892	0_0_0_1_0		0_0_0_P_0
Os04g46110			M. oryzae specific	23.6249	17.5311	0	21.9298	0_0_0_1_0		M_0_0_P_0
Os04g46210			M. oryzae specific	0.718941	22.7973	1.71445	48.4688	0_0_1_1_1		P_P_P_P_P
Os04g46300			M. oryzae specific	62.5954	61.7265	45.4335	165.44	0_0_0_1_1		0_P_0_P_P
Os04g46310			M. oryzae specific	174.068	250.118	130.793	474.61	0_0_0_1_1		0_P_0_P_P
[truncated: 6,141 more rows]
